# Supplementary material for: Identification of a partnership model between a university and not-for-profit organization to address health professions education and health inequality gaps through simulation-based education: A scoping review
Source: PLoS One. 2024 Oct 24;19(10):e0311349. doi: 10.1371/journal.pone.0311349 (PMC11500885; doi:10.1371/journal.pone.0311349)
Supplement: S2 Dataset — (XLSX) [file pone.0311349.s004.xlsx]

## Sheet: Table of Studies Title Abstract
Item #	ShortTitle	Title	EXCLUDE editorial articles, conference abstracts, posters, or dissertations	EXCLUDE kindergarten to grade school	EXCLUDE academic institution and non-profit are not involved	EXCLUDE does not describe a partnership strategy, model or framework	EXCLUDE article does not discusses strategies that could apply to a simulation/technology partnership	EXCLUDE title and abstract	INCLUDE title and abstract
FullPath:			EXCLUDE editorial articles, conference abstracts, posters, or dissertations	EXCLUDE kindergarten to grade school	EXCLUDE academic institution and non-profit are not involved	EXCLUDE does not describe a partnership strategy, model or framework	EXCLUDE article does not discusses strategies that could apply to a simulation/technology partnership	EXCLUDE title and abstract	INCLUDE title and abstract
1	18th Americas Conference... (2012)	18th Americas Conference on Information Systems 2012, AMCIS 2012, Volume 1	Samyah Siraj					Samyah Siraj
2	Acharya (2017)	Partnerships in mental healthcare service delivery in low-resource settings: Developing an innovative network in rural Nepal							Samyah Siraj
3	Ahmed (2017)	An evolving research culture: Analysis of biomedical publications from Libya, 2003-13				Samyah Siraj		Samyah Siraj
4	Alemnji (2014)	Strengthening national health laboratories in sub-Saharan Africa: A decade of remarkable progress							Samyah Siraj
5	Antman (2002)	Reducing disparities in breast cancer survival: a Columbia University and Avon Breast Cancer Research and Care Network Symposium	Samyah Siraj					Samyah Siraj
6	Antwi (2022)	The African philosophy of Ubuntu as strategy for organizational culture: A qualitative multiple case study			Samyah Siraj			Samyah Siraj	behesh mo
7	Arena (2015)	Healthy lifestyle interventions to combat noncommunicable disease-a novel nonhierarchical connectivity model for key stakeholders: A policy statement from the American Heart Association, European Society of Cardiology, European Association for Cardiovascular Prevention and Rehabilitation, and American College of Preventive Medicine			Samyah Siraj			Samyah Siraj
8	Ashraf (2015)	Overview of a multi-stakeholder dialogue around shared services for health: The Digital Health opportunity in Bangladesh							Samyah Siraj
9	Attwood (2012)	Collaboration, collegiality, and cooperation: consumer health library services and the American Cancer Society navigator role							Samyah Siraj
10	Austin (2012)	Introduction							Samyah Siraj
11	Babikian (2011)	Excellence in practice: A resident-centered care program in a long-term facility			Samyah Siraj			Samyah Siraj
12	Backes (2016)	Transitional Care Units: Expanding the Role of Pharmacists Providing Patient Care			Samyah Siraj			Samyah Siraj
13	Bakker (2017)	Rethinking the nonprofit foundation: an emerging niche in the rare disease ecosystem			Samyah Siraj			Samyah Siraj
14	Baldwin (2017)	Bidirectional text messaging to improve adherence to recommended lipid testing							Samyah Siraj
15	Bambling (2007)	Challenges faced by general practitioners and allied mental health services in providing mental health services in rural Queensland			Samyah Siraj			Samyah Siraj
16	Baracskay (2012)	How federal health-care policies interface with urban and rural areas: A comparison of three systems			Samyah Siraj			Samyah Siraj
17	Barba (2006)	Education/community collaborations for undergraduate nursing gerontological clinical experiences							Samyah Siraj
18	Barraclough (2018)	Preparing the future workforce to address the health needs of rural communities - Excellence in Multidisciplinary Education							Samyah Siraj
19	Bassetti (2022)	European Academy of Neurology 2019 - 2022			Samyah Siraj			Samyah Siraj
20	Bastero (2017)	Partnership models for the establishment of sustainable paediatric cardiac surgical and cardiac intensive care programmes in low- and middle-income countries							Samyah Siraj
21	Baxter (2020)	What are the barriers to, and enablers of, working with people with lived experience of mental illness amongst community and voluntary sector organisations? A qualitative study			Samyah Siraj			Samyah Siraj
22	Berg (2010)	A new water treatment product for the urban poor in the developing world			Samyah Siraj			Samyah Siraj
23	Berhanu (2020)	Protocol for the evaluation of a complex intervention aiming at increased utilisation of primary child health services in Ethiopia: a before and after study in intervention and comparison areas				Samyah Siraj		Samyah Siraj
24	Berman (2012)	More about technology-enhanced learning in medical education				Samyah Siraj		behesh mo
								Samyah Siraj
25	Bhattacharyya (2018)	The development of mental hospitals in West Bengal: A brief history and changing trends			Samyah Siraj			Samyah Siraj
26	Birkhoff (2010)	Enhancing pediatric clinical competency with high-fidelity simulation							Samyah Siraj
27	Blackberry (2020)	Addressing dementia needs in Australia			Samyah Siraj			Samyah Siraj
28	Blair (2016)	Humanitarian engineering opportunities and challenges in rural Dominican Republic: A case study of El Cercado							behesh mo
									Samyah Siraj
29	Blais (2006)	Innovative strategies for incorporating gerontology into BSN curricula				Samyah Siraj		behesh mo
								Samyah Siraj
30	Bonow (2011)	ACCF/AHA methodology for the development of quality measures for cardiovascular technology: a report of the American College of Cardiology Foundation/American Heart Association Task Force on Performance Measures				Samyah Siraj		Samyah Siraj
31	Booth (2016)	The new Australian Primary Health Networks: how will they integrate public health and primary care?			Samyah Siraj			Samyah Siraj
32	Bradley (2010)	Health services research and data linkages: Issues, methods, and directions for the future				Samyah Siraj		Samyah Siraj
33	Britton (2008)	Creating a culture of improvement: experience of a pediatric cystic fibrosis center					Samyah Siraj	Samyah Siraj
34	Broderick (2012)	Developing a community-based graduate medical education consortium for residency sponsorship: One community’s experience							Samyah Siraj
35	Budin-Ljøsne (2016)	Patient and interest organizations’ views on personalized medicine: A qualitative study			Samyah Siraj			Samyah Siraj
36	Buhringer (2014)	Addiction research centres and the nurturing of creativity: IFT Institut fur Therapieforschung in Munich, Germany							Samyah Siraj
37	Burkle (2013)	Academic affiliated training centers in humanitarian health, part i: Program characteristics and professionalization preferences of centers in North America							Samyah Siraj
38	Burns (2011)	Enabling all young Australians to grow up safe, happy, healthy and resilient: A collaboration for young people, technology and wellbeing				Samyah Siraj		Samyah Siraj
39	Busse (2013)	Creating change through collaboration: a twinning partnership to strengthen emergency medicine at Addis Ababa University/Tikur Anbessa Specialized Hospital--a model for international medical education partnerships							Samyah Siraj
40	Came (2017)	Realising the rhetoric: Refreshing public health providers’ efforts to honour Te Tiriti o Waitangi in New Zealand			Samyah Siraj			Samyah Siraj
41	Campbell (2018)	Nursing Student Collaborative With Meals on Wheels: Home Visits for At-Risk Senior Adults				Samyah Siraj		Samyah Siraj
42	Canavati (2016)	The Cambodia Research Consortium: Expediting research for malaria elimination with the emergency response to artemisinin resistance framework							Samyah Siraj
43	Cancedda (2014)	Enhancing Formal Educational and In-Service Training Programs in Rural Rwanda: A Partnership Among the Public Sector, a Nongovernmental Organization, and Academia							Samyah Siraj
44	Carey (2009)	Spaces of care in the third sector: Understanding the effects of professionalization			Samyah Siraj			Samyah Siraj
45	Carlson-Oehlers (2017)	Implementation of a global humanitarian outreach experience by partnering engineering, business, and high-tech nursing education with a non-governmental organization							Samyah Siraj
46	Carneiro (2019)	Two innovative Brazilian programs relating to road safety prevention. A case study			Samyah Siraj			Samyah Siraj
47	Chen (2012)	Making sense of mobile health data: An open architecture to improve individual- and population-level health			Samyah Siraj			Samyah Siraj
48	Chen (2013)	The case for a national center for interprofessional practice and education				Samyah Siraj		Samyah Siraj
49	Cheng (2019)	Collaborative Approaches to the Support of People with Disabilities: The Underserved and Unserved					Samyah Siraj	Samyah Siraj
50	Cheng (2020)	The HHS Pain Management Best Practice Inter-Agency Task Force report calls for patient-centered and individualized care			Samyah Siraj			behesh mo
								Samyah Siraj
51	Chi (2022)	S-1/temozolomide versus S-1/temozolomide plus thalidomide in advanced pancreatic and non-pancreatic neuroendocrine tumours (STEM): A randomised, open-label, multicentre phase 2 trial				Samyah Siraj		Samyah Siraj
52	Choudhury (2019)	The work, goals, challenges, achievements, and recommendations of orphan medicinal product organizations in India: An interview-based study					Samyah Siraj	Samyah Siraj
53	Chu (2012)	Examining the application of Web 2.0 in medical-related organisations				Samyah Siraj		Samyah Siraj
54	Cimino (2014)	Consumer-mediated health information exchanges: The 2012 ACMI debate	Samyah Siraj					Samyah Siraj
55	Cinaroglu (2019)	Network among HTA ecosystem							Samyah Siraj
56	Conaboy (2005)	Central Asian republics: a case study for medical education reform				Samyah Siraj		Samyah Siraj
57	Costello (2009)	Managing the health effects of climate change. Lancet and University College London Institute for Global Health Commission				Samyah Siraj		Samyah Siraj
58	Couture (2017)	Merging arts and bioethics: An interdisciplinary experiment in cultural and scientific mediation				Samyah Siraj		Samyah Siraj
59	Crane (2018)	The ‘indirect costs’ of underfunding foreign partners in global health research: A case study							Samyah Siraj
60	Curioso (2010)	Ten years of international collaboration in biomedical informatics and beyond: the AMAUTA program in Peru							Samyah Siraj
61	Curioso (2019)	Building capacity and training for digital health: Challenges and opportunities in Latin America							Samyah Siraj
62	Davies (2007)	Supporting disaster healthcare professionals: A practical and virtual approach							Samyah Siraj
63	Davis (2012)	Enabling exploration and improving the quality of life on earth through public-private partnerships			Samyah Siraj			Samyah Siraj
64	De Civita (2007)	Using diffusion of innovations theory to guide diabetes management program development: An illustrative example						Samyah Siraj	Samyah Siraj
65	de Haan (2015)	Setting research priorities across science, technology, and health sectors: the Tanzania experience				Samyah Siraj		Samyah Siraj
66	De Souza (2008)	Using innovation to address HIV, AIDS, and environment links: Intervention case studies from Zimbabwe, Uganda, and Malawi			Samyah Siraj			Samyah Siraj
67	de Vrueh (2017)	Reflections on the Future of Pharmaceutical Public-Private Partnerships: From Input to Impact							Samyah Siraj
68	DeLaTorre (2014)	Sustainable, affordable housing for older adults: A case study of factors that affect development in Portland, Oregon			Samyah Siraj			Samyah Siraj
69	Dindo (2021)	Combination outreach and wellness intervention for distressed rural veterans: Results of a multimethod pilot study			Samyah Siraj			Samyah Siraj
70	Diouf (2017)	Shared decision making in West Africa: The forgotten area				Samyah Siraj		Samyah Siraj
71	Dolinger (2016)	Next-generation sequencing-based user-friendly platforms for drug-resistant tuberculosis diagnosis: A promise for the near future				Samyah Siraj		Samyah Siraj
72	Douglas (2012)	Developing an action plan for patient radiation safety in adult cardiovascular medicine: proceedings from the Duke University Clinical Research Institute/American College of Cardiology Foundation/American Heart Association Think Tank held on February 28, 2011				Samyah Siraj		Samyah Siraj
73	Downes (2021)	Asia-Pacific Special Interest Group: The first ten years			Samyah Siraj			Samyah Siraj
74	Dunn (2012)	Adopting an evidence-based lifestyle physical activity program: Dissemination study design and methods				Samyah Siraj		Samyah Siraj
75	Duong (2019)	Stakeholder roles in facilitating access to essential medicines				Samyah Siraj		Samyah Siraj
76	Dutta (2020)	Financing primary healthcare for rural areas			Samyah Siraj			Samyah Siraj
77	Dzau (2014)	Straight talk with...Victor Dzau. Interview by Roxanne Khamsi	Samyah Siraj					Samyah Siraj
78	Eckert (2017)	A pilot school-based rural mental health consultation program utilizing an innovative stakeholder partnership at a diverse elementary school		Samyah Siraj				Samyah Siraj
79	El Arifeen (2013)	Community-based approaches and partnerships: Innovations in health-service delivery in Bangladesh			Samyah Siraj			Samyah Siraj
80	Emanuel (2008)	The Patient Safety Education Project: An International Collaboration							Samyah Siraj
81	Espinoza (2021)	Assessing Health Data Security Risks in Global Health Partnerships: Development of a Conceptual Framework					Samyah Siraj	Samyah Siraj
82	Evans (2013)	Canadian cancer risk management model: Evaluation of cancer control			Samyah Siraj			Samyah Siraj
83	Fagan (2021)	Africa: A window on challenges and opportunities for head and neck cancer			Samyah Siraj			Samyah Siraj
84	Farr (2008)	Using diffusion of innovation theory to encourage the development of a children's health collaborative: A formative evaluation			Samyah Siraj			Samyah Siraj
85	Ferman (2006)	Leveraging social capital: The university as educator and broker				Samyah Siraj		behesh mo
								Samyah Siraj
86	Fleischhacker (2020)	Strengthening national nutrition research: Rationale and options for a new coordinated federal research effort and authority			Samyah Siraj			Samyah Siraj
87	Fong (2020)	Primary care revisited: Interdisciplinary perspectives for a new era			Samyah Siraj			behesh mo
								Samyah Siraj
88	Forster-Cox (2020)	Contributions of Public Health Social Work Students to Their Professions and Communities				Samyah Siraj		Samyah Siraj
89	Franklin (2011)	Building Academic Geriatric Nursing Capacity: Results after the first 10 years and implications for the future					Samyah Siraj	Samyah Siraj
90	Gala (2019)	Global Collaboration to Modernize Advanced Trauma Life Support Training							Samyah Siraj
91	Galloro (2002)	Grooming future execs. War of words erupts over whose job it is			Samyah Siraj			Samyah Siraj
92	Garibaldi (2019)	A novel personal protective equipment coverall was rated higher than standard Ebola virus personal protective equipment in terms of comfort, mobility and perception of safety when tested by health care workers in Liberia and in a United States biocontainment unit				Samyah Siraj		Samyah Siraj
93	Geriatric Workforce... (2019)	Geriatric Workforce Enhancement Program: Four Years of Innovations				Samyah Siraj		Samyah Siraj
94	Gordon (2006)	A model for improving physician performance in developing countries: a three-year postgraduate training program in Laos				Samyah Siraj		Samyah Siraj
95	Gould (2018)	Solidarity and the problem of structural injustice in healthcare			Samyah Siraj			Samyah Siraj
96	Grant (2015)	Pediatric Medical Device Consortia: A Novel Pathway for Pediatric Device Development for Pediatric Urologists and Other Pediatric Specialists						behesh mo	Samyah Siraj
97	Greece (2019)	A Framework for Practice-Based Teaching in Public Health							Samyah Siraj
98	Grundy (2010)	Country-level governance of global health initiatives: An evaluation of immunization coordination mechanisms in five countries of Asia			Samyah Siraj			Samyah Siraj
99	Gulzar (2005)	Interorganizational collaboration for health care between nongovernmental organizations (NGOs) in Pakistan			Samyah Siraj			Samyah Siraj
100	Gyaltsen (2014)	Reducing high maternal mortality rates in western China: a novel approach				Samyah Siraj		Samyah Siraj
101	Haber (2013)	Industry progress report on neuro-oncology: A biotech update				Samyah Siraj		Samyah Siraj
102	Handbook of research... (2012)	Handbook of research on workforce diversity in a global society: Technologies and concepts				Samyah Siraj		Samyah Siraj
103	Handbook of research... (2012)	Handbook of research on serious games as educational, business and research tools, Vols. I & II				Samyah Siraj		Samyah Siraj
104	Handbook of research... (2019)	Handbook of research on strategic communication, leadership, and conflict management in modern organizations				Samyah Siraj		behesh mo
								Samyah Siraj
105	Hanninen (2011)	EDUCATIONAL INNOVATION THROUGH REAL COMMUNICATION PROJECTS: UNIVERSITY COOPERATION WITH UNHCR, SURVIVAL AND AMREF FLYING DOCTORS					Samyah Siraj	Samyah Siraj
106	Harrop (2012)	Translating cancer prevention and control research into the community setting: workforce implications				Samyah Siraj		Samyah Siraj
107	Haselkorn (2009)	The role of information and communication in the context of humanitarian service						Samyah Siraj	behesh mo
108	Hawkins (2021)	Codesign and implementation of an equity-promoting national health literacy programme for people living with inflammatory bowel disease (IBD): a protocol for the application of the Optimising Health Literacy and Access (Ophelia) process				Samyah Siraj		Samyah Siraj	behesh mo
109	Hijazi (2015)	SCAI/AATS/ACC/STS operator and institutional requirements for transcatheter valve repair and replacement, Part III: Pulmonic valve				Samyah Siraj		Samyah Siraj
110	Ho (2014)	Bridging the radiological healthcare divide with social entrepreneurship							Samyah Siraj
111	Holley (2018)	Strategic partnerships enhance resources for care of rural-dwelling older adults			Samyah Siraj			Samyah Siraj
112	Hoover (2020)	Accelerating Medicines Partnership: Organizational Structure and Preliminary Data From the Phase 1 Studies of Lupus Nephritis							Samyah Siraj
113	Høyland (2022)	A holistic perspective on continuing care for substance use and dependence: Results and implications from an in-depth study of a Norwegian continuing care establishment			Samyah Siraj			Samyah Siraj
114	Hu (2016)	The development and achievement of a healthy cities network in Taiwan: sharing leadership and partnership building				behesh mo			behesh mo
									Samyah Siraj
115	Human performance technology:... (2019)	Human performance technology: Concepts, methodologies, tools, and applications			Samyah Siraj			Samyah Siraj
116	Humphrey (2019)	Transforming RN Roles in Community-Based Integrated Primary Care (TRIP): Background and Content							Samyah Siraj
117	Innovation: Opportunities... (2011)	Innovation: Opportunities without frontiers			Samyah Siraj			Samyah Siraj
118	Jaana (2018)	Perceived healthcare workforce needs in Lebanon: a step towards informed human resources planning and professional development			Samyah Siraj			Samyah Siraj
119	Jacobs (2010)	Chief medical clinic manager of a university OB/GYN clinic - An innovative job description as management response for increase of profitability, quality of care, and physicians' freedom of action			Samyah Siraj			Samyah Siraj
120	Jamieson (2016)	Co-operative working in aged care: The Cooperative for Healthy Ageing Research and Teaching Project							Samyah Siraj
121	Jenkner (2022)	Trust in data-requesting organizations-A quantitative analysis on cultural antecedents and individual-level perceptions			Samyah Siraj			Samyah Siraj
122	Juliano (2013)	Pharmaceutical innovation and public policy: The case for a new strategy for drug discovery and development			Samyah Siraj			Samyah Siraj
123	Källander (2013)	Mobile health (mhealth) approaches and lessons for increased performance and retention of community health workers in lowand middle-income countries: A review				Samyah Siraj		Samyah Siraj
124	Kamunyori (2010)	Science-based health innovation in Uganda: Creative strategies for applying research to development			Samyah Siraj			Samyah Siraj
125	Karray (2017)	Delivering online clinical interviews with NGO workers in humanitarian and cross-cultural contexts			Samyah Siraj			Samyah Siraj
126	Katz (2011)	Expert opinion on implementation strategies for the International Health Regulations (2005)				Samyah Siraj		Samyah Siraj
127	Kay (2017)	Response to Brophy (2017). Commentary on “Responding to the needs of voice hearers and expanding access to evidence-based and innovative psychosocial interventions” (Gordon Kay, Elizabeth Kendall, & Frances Dark, 2017)	Samyah Siraj					Samyah Siraj
128	Kelly (2014)	Case study 1.1: Selecting an international project site: Health Volunteers Overseas							Samyah Siraj
129	Kemp (2010)	What is causing the reduced drug-placebo difference in recent schizophrenia clinical trials and what can be done about it?				Samyah Siraj		Samyah Siraj
130	Kennedy-Malone (2006)	Integrating gerontology competencies into graduate nursing programs				Samyah Siraj		Samyah Siraj
131	Kerry (2022)	Partnering to Build Human Resources for Health Capacity in Africa: A Descriptive Review of the Global Health Service Partnership’s Innovative Model for Health Professional Education and Training From 2013-2018							Samyah Siraj
132	Keyler (2013)	Antivenom for snakebite envenoming in Sri Lanka: The need for geographically specific antivenom and improved efficacy				Samyah Siraj		Samyah Siraj
133	Keyser (2018)	UPMC's blueprint for BuILDing a high-value health care system			Samyah Siraj			behesh mo
								Samyah Siraj
134	Khan (2013)	Creating undergraduate applied research opportunities for engineering technology students in healthcare robotics				Samyah Siraj		Samyah Siraj
135	Khan (2018)	Scaling up child development centres in Bangladesh			Samyah Siraj			behesh mo
								Samyah Siraj
136	Kim (2022)	Moving toward a common goal via cross-sector collaboration: lessons learned from SARS to COVID-19 in Singapore					Samyah Siraj	Samyah Siraj
137	King (2018)	Policy and prevention approaches for disordered and hazardous gaming and Internet use: An international perspective		Samyah Siraj				behesh mo
								Samyah Siraj
138	Kinkorová (2021)	Education for future biobankers - The state-of-the-art and outlook			Samyah Siraj			Samyah Siraj
139	Kruse (2019)	Barriers to the use of mobile health in improving health outcomes in developing countries: Systematic review			Samyah Siraj			Samyah Siraj
140	Kumar (2017)	Media Lab Asia: Renovating Business Model for Underserved							Samyah Siraj
141	Latifi (2015)	Telemedicine as an Innovative Model for Rebuilding Medical Systems in Developing Countries Through Multipartnership Collaboration: The Case of Albania							Samyah Siraj
142	Le Ber (2023)	Cross-sector models of collaboration for social innovation			Samyah Siraj			Samyah Siraj
143	Lee (2016)	Systemic change in a community-based HIV/AIDS organization: A case study examining the response to Affordable Care Act reforms			Samyah Siraj			Samyah Siraj
144	Leidl (2004)	The inception and development of basic animal health systems: Examples of German development co-operation				Samyah Siraj		Samyah Siraj
145	Li (2021)	How to control cruise ship disease risk? Inspiration from the research literature			Samyah Siraj			Samyah Siraj
146	Licina (2014)	Rendering mercy in timor-leste: The role of U.S. Navy hospital ships in strengthening partnerships			Samyah Siraj			Samyah Siraj
147	Lin (2021)	Examining association between cohesion and diversity in collaboration networks of pharmaceutical clinical trials with drug approvals			Samyah Siraj			Samyah Siraj
148	Liu (2022)	Implementation of Compassionate Communities: The Taipei Experience			Samyah Siraj			Samyah Siraj
149	Liu (2022)	A Case Study of Community—Academic Partnership in Improving the Quality of Life for Asthmatic Urban Minority Children in Low-Income Households							Samyah Siraj
150	Lopci (2022)	Joint EANM/SNMMI/ANZSNM practice guidelines/procedure standards on recommended use of [18F]FDG PET/CT imaging during immunomodulatory treatments in patients with solid tumors version 1.0			Samyah Siraj			Samyah Siraj
151	Lucas (2015)	Rethinking behavioral health processes by using Design for Six Sigma							Samyah Siraj
152	Lundkvist (2014)	The battle of Alzheimer's Disease - the beginning of the future unleashing the potential of academic discoveries				Samyah Siraj		Samyah Siraj
153	Mackenzie (2014)	Biobanking trends, challenges, and opportunities				Samyah Siraj		Samyah Siraj
154	Macmillan (2016)	Integrated decision-making about housing, energy and wellbeing: A qualitative system dynamics model			Samyah Siraj			Samyah Siraj
155	Magwood (2012)	Institutionalization of community partnerships: the challenge for academic health centers							Samyah Siraj
156	Managing public-private... (2014)	Managing public-private strategic alliances							Samyah Siraj
157	Mandal (2015)	Apps for dementia screening: A cost-effective and portable solution	Samyah Siraj					Samyah Siraj
158	Manikam (2020)	Operationalising a One Health approach to reduce the infection and antimicrobial resistance (AMR) burden in under-5 year old urban slum dwellers: The Childhood Infections and Pollution (CHIP) Consortium				Samyah Siraj		Samyah Siraj
159	Martinez-Grau (2019)	Powered by Open Innovation: Opportunities and Challenges in the Pharma Sector				Samyah Siraj		Samyah Siraj
160	Masic (2021)	European Federation for Medical Informatics - The most influential promoter of medical informatics development for the past 45 years			Samyah Siraj			Samyah Siraj	behesh mo
161	Masuku (2018)	Beyond the lab: Eh!woza and knowing tuberculosis				Samyah Siraj		Samyah Siraj
162	Mavroudis (2012)	The role of research for sustainable paediatric cardiac programmes in developing countries			Samyah Siraj			Samyah Siraj
163	Mbizvo (2012)	40 years of innovation in sexual and reproductive health			Samyah Siraj			behesh mo
								Samyah Siraj
164	McCarter (2003)	Reducing Medication Errors: A Regional Approach for Hospitals			Samyah Siraj			Samyah Siraj
165	McClellan (2019)	Call to Action: Urgent Challenges in Cardiovascular Disease: A Presidential Advisory From the American Heart Association				Samyah Siraj		Samyah Siraj
166	McNally (2021)	Impact of the COVID-19 Pandemic on Cardiovascular Science: Anticipating Problems and Potential Solutions: A Presidential Advisory From the American Heart Association			Samyah Siraj			Samyah Siraj
167	McPherson (2004)	A Fair Hearing for All: Providing Appropriate Amplification in Developing Countries			Samyah Siraj			Samyah Siraj
168	McPherson (2016)	Healthcare waste management for hospitals in resource-constrained settings: What determines effective implementation?			Samyah Siraj			Samyah Siraj
169	Meadows (2018)	Partnerships between non-profit hospitals and local health departments as a cost-effective strategy for reducing cost of care associated with the uninsured population in Oklahoma county			Samyah Siraj			Samyah Siraj
170	Meads (2007)	Lessons from local engagement in Latin American health systems			Samyah Siraj			Samyah Siraj
171	Mellstedt (2006)	Cancer initiatives in developing countries				Samyah Siraj		Samyah Siraj
172	Mengal (2018)	Bio-based Industries Joint Undertaking: The catalyst for sustainable bio-based economic growth in Europe				Samyah Siraj		Samyah Siraj
173	Michener (2008)	Improving the health of the community: Duke's experience with community engagement							Samyah Siraj
174	Miller (2012)	Partnering to translate evidence-based programs to community settings: bridging the gap between research and practice							Samyah Siraj
175	Miller (2013)	Private settings for community health nursing					Samyah Siraj	Samyah Siraj	behesh mo
176	Mogul (2019)	Digital Wings: Innovations in Transplant Readiness for Adolescent and Young Adult Transplant Recipients			Samyah Siraj			Samyah Siraj
177	Mollura (2010)	White paper report of the rad-aid conference on international radiology for developing countries: Identifying challenges, opportunities, and strategies for imaging services in the developing world				Samyah Siraj		behesh mo
								Samyah Siraj
178	Montaño (2022)	The experience of obstetric nursing students in an innovative maternal care programme in Chiapas, Mexico: a qualitative study			Samyah Siraj			Samyah Siraj
179	Montgomery (2015)	Increasing Nursing Students’ Knowledge of Health Promotion Through Community Engagement					Samyah Siraj	Samyah Siraj
180	Moon (2015)	Will Ebola change the game? Ten essential reforms before the next pandemic. the report of the Harvard-LSHTM Independent Panel on the Global Response to Ebola				Samyah Siraj		Samyah Siraj
181	Morelli (2010)	A global collaboration to deploy help to China			Samyah Siraj			behesh mo
								Samyah Siraj
182	Morris (2012)	Southeastern center for emerging biologic threats tabletop exercise: Foodborne toxoplasmosis outbreak on college campuses				Samyah Siraj		Samyah Siraj
183	Myerholtz (2022)	Interprofessional team based learning to enhance behavioral health care for Latinx patients: Results of a teleconsultation program						Samyah Siraj	Samyah Siraj
184	Mylnikova (2016)	Specialized traumatological and orthopedic care for children through public–private partnership programs in the Novosibirsk region					Samyah Siraj	Samyah Siraj
185	Newman (2014)	Overcoming barriers to a research-ready national commercial claims database				Samyah Siraj		Samyah Siraj
186	Nji (2019)	BioStruct-Africa: empowering Africa-based scientists through structural biology knowledge transfer and mentoring - recent advances and future perspectives				Samyah Siraj		Samyah Siraj
187	No (2002)	The Cummings PSYCHE Award: Honoring innovation and excellence	Samyah Siraj					Samyah Siraj
188	O'Grady (2009)	Measuring the impact of a moving target: Towards a dynamic framework for evaluating collaborative adaptive interactive technologies			Samyah Siraj			Samyah Siraj
189	Okada (2019)	Entry Into New Therapeutic Areas: The Effect of Alliance on Clinical Trials				Samyah Siraj		Samyah Siraj
190	Okasha (2019)	Psychosomatic medicine in Egypt and North Africa: Development, research, education and practice			Samyah Siraj			Samyah Siraj
191	Olson (2011)	Factors contributing to successful interorganizational collaboration: The case of CS2day							Samyah Siraj
192	O'Neil (2008)	Who We Are and Might Be: In Global Health, Excellence Demands Equity			Samyah Siraj			Samyah Siraj
193	O'Neill (2019)	ISPOR, the FDA, and the Evolving Regulatory Science of Medical Device Products			Samyah Siraj			Samyah Siraj
194	Opinel (2004)	The Rockefeller Foundation and the prevention of malaria in Corsica, 1923-1951: Support given to the French parasitologist Emile Brumpt			Samyah Siraj			Samyah Siraj
195	O'Reilly (2010)	The dawn of emergency medicine in Vietnam	Samyah Siraj					Samyah Siraj
196	Ota (2018)	Proceedings of the first African Health Forum: Effective partnerships and intersectoral collaborations are critical for attainment of Universal Health Coverage in Africa	Samyah Siraj					Samyah Siraj
197	Ottmann (2011)	Coproduction in practice: Participatory action research to develop a model of community aged care			Samyah Siraj			Samyah Siraj
198	Oxford guide to low... (2010)	Oxford guide to low intensity CBT interventions			Samyah Siraj			behesh mo
								Samyah Siraj
199	Padgett (2005)	Turning point and public health institutes: vehicles for systems change			Samyah Siraj			Samyah Siraj
200	Pagliusi (2014)	Better vaccines for healthier life. Part I. Conference report of the DCVMN International 14th Annual General Meeting Hanoi, Vietnam	Samyah Siraj					Samyah Siraj
201	Partovi (2022)	The challenges facing programs for the prevention and control of non-communicable diseases in Iran: a qualitative study of senior managers' viewpoints			Samyah Siraj			Samyah Siraj
202	Paskett (2011)	Disparities in Underserved White Populations: The Case of Cancer-Related Disparities in Appalachia			Samyah Siraj			Samyah Siraj
203	Patrick (2011)	The asia pacific academic consortium for global public health and medicine: Stabilizing south-south academic collaboration							Samyah Siraj
204	Payne (2014)	Sustainability Through Technology Licensing and Commercialization: Lessons Learned from the TRIAD Project							Samyah Siraj
205	Pennel (2015)	Nonprofit hospitals’ approach to community health needs assessment			Samyah Siraj			Samyah Siraj
206	Pereno (2020)	A multi-stakeholder perspective on sustainable healthcare: From 2030 onwards							Samyah Siraj
207	Periyakoil (2013)	Using social media tools to build an active and effective social media presence about palliative care				Samyah Siraj		Samyah Siraj
208	Permatasari (2021)	The effect of nutrition and reproductive health education of pregnant women in Indonesia using quasi experimental study			Samyah Siraj			Samyah Siraj
209	Peterson (2009)	Vision and creation of the American Heart Association pharmaceutical roundtable outcomes research centers				Samyah Siraj		Samyah Siraj
210	Philipson (2018)	Connecting2u Text Messaging Intervention: Connecting baby, family and community				Samyah Siraj		Samyah Siraj
211	Pietroburgo (2004)	Joining forces, joining futures: Hospice at the crossroads			Samyah Siraj			Samyah Siraj
212	Pillsbury (2005)	Women Connect! Strengthening Communications to Meet Sexual and Reproductive Health Challenges			Samyah Siraj			Samyah Siraj
213	Pinakiewicz (2010)	2010 Annual National Patient Safety Foundation Congress: conference proceedings	Samyah Siraj					Samyah Siraj
214	Pitts (2011)	Expediting patient access to new medicines: A call to action, London, January 26-27, 2010	Samyah Siraj					behesh mo
								Samyah Siraj
215	Plana (2018)	The first year of global cleft surgery education through digital simulation: A proof of concept							Samyah Siraj
216	Porche (2010)	Health care leaders’ challenges in the time of health care reform	behesh mo					Samyah Siraj
			Samyah Siraj
217	Pratt (2006)	The ASBS Bariatric Surgery Centers of Excellence program: a blueprint for quality improvement			behesh mo			Samyah Siraj
					Samyah Siraj
218	Profit (2013)	Curriculum review of an environmental health program: an international nursing experience				Samyah Siraj		Samyah Siraj
219	Rahman (2020)	The NIMH global mental health research community and COVID-19				Samyah Siraj		Samyah Siraj
220	Reddy (2018)	Moving the needle towards health equity: A policy-driven transdisciplinary approach to address health disparities for vulnerable communities			Samyah Siraj			Samyah Siraj
221	Reidt (2017)	Transitional care units: Expanding the role of pharmacists providing patient care			Samyah Siraj			Samyah Siraj
222	Rhodes (2019)	Dose finding for new vaccines: The role for immunostimulation/immunodynamic modelling				Samyah Siraj		Samyah Siraj
223	Rissman (2016)	Developing a mental health curriculum to build capacity and improve access to mental health care in rural Guatemala			Samyah Siraj			Samyah Siraj
224	Rosario (2022)	[Un]Forgetting History: Preparing Public Health Professionals to Address Structural Racism				Samyah Siraj		Samyah Siraj
225	Rosario (2022)	Forgetting History: Preparing Public Health Professionals to Address Structural Racism				Samyah Siraj		Samyah Siraj
226	Rosenberg (2012)	Increasing scientific and analytic capacity in states: Extending epidemiology collaborations beyond traditional workforce development					Samyah Siraj	Samyah Siraj
227	Roubou (2015)	The various shapes of innovation					Samyah Siraj	Samyah Siraj
228	Rukundo (2020)	A collaborative approach to the development of multi-disciplinary teams and services for child and adolescent mental health in Uganda				Samyah Siraj		Samyah Siraj
229	Ryan-Fogarty (2016)	Development of the Green-Campus Programme in Ireland: Ensuring Continuity of Environmental Education and Action for Sustainable Development Throughout the Irish Education System							behesh mo
									Samyah Siraj
230	Rygaard (2020)	Improving the mental health of abandoned children: Experiences from a global online intervention			Samyah Siraj			Samyah Siraj
231	Sabol (2002)	Innovations in collaboration for the public's health through the Turning Point Initiative: the W.K. Kellogg Foundation perspective							Samyah Siraj
232	Salleh (2013)	University-industry Collaboration Models in Malaysia							Samyah Siraj
233	Saltz (2007)	Spirit of aging rising: Cross-cutting thematic modules to enrich foundation graduate social work courses			Samyah Siraj			Samyah Siraj
234	Schmied (2015)	Implementing a national approach to universal child and family health services in Australia: Professionals’ views of the challenges and opportunities			Samyah Siraj			Samyah Siraj
235	Schueller (2014)	Purple: a modular system for developing and deploying behavioral intervention technologies							Samyah Siraj
236	Scott (2012)	Fostering federal and local disaster preparedness partnerships			Samyah Siraj			Samyah Siraj
237	Scott (2020)	Training the addiction treatment workforce in HIV endemic regions: An overview of the South Africa HIV Addiction Technology Transfer Center initiative			Samyah Siraj			Samyah Siraj
238	Seçkin (2020)	Expansion of Parson's sick role into cyberspace: Patient information consumerism and subjective health in a representative sample of U.S. internet users			Samyah Siraj			Samyah Siraj
239	Senger (2012)	A Hospital and University Partnership Model for Simulation Education							Samyah Siraj
240	Shantharam (2007)	Scaling up of facility-based neonatal care - A district health system experience			Samyah Siraj			Samyah Siraj
241	Shurson (2019)	Development of an Interprofessional Home Healthcare Management Service: Within an Urban Housing Development			Samyah Siraj			Samyah Siraj
242	Silva (2013)	Core competencies for pharmaceutical physicians and drug development scientists				Samyah Siraj		behesh mo
								Samyah Siraj
243	Simonelli (2014)	A COOPERATIVE MODEL BETWEEN UNIVERSITY AND SOCIAL ALLIANCES FOR ENABLING YOUNG STUDENTS TO FACE PRACTICAL AND ETHICAL ISSUES IN THE DESIGN PROCESS LEADING TO SOCIAL INNOVATION: THE CO.META EXPERIENCE							Samyah Siraj
244	Smith (2005)	"Harnessing genomics to improve health in Africa" - An executive course to support genomics policy					Samyah Siraj	Samyah Siraj
245	Smith (2006)	Educating to improve population health outcomes in chronic disease: an innovative workforce initiative across remote, rural and Indigenous communities in northern Australia							Samyah Siraj
246	Solmi (2022)	Physical and mental health impact of COVID-19 on children, adolescents, and their families: The Collaborative Outcomes study on Health and Functioning during Infection Times—Children and Adolescents (COH-FIT-C&A)			Samyah Siraj			Samyah Siraj
247	Solmi (2022)	The collaborative outcomes study on health and functioning during infection times in adults (COH-FIT-adults): Design and methods of an international online survey targeting physical and mental health effects of the COVID-19 pandemic			Samyah Siraj			Samyah Siraj
248	Sorte (2012)	Traditional knowledge for promotion of socioeconomic inclusion of local communities				Samyah Siraj		Samyah Siraj
249	Sostman (2005)	Building a transcontinental affiliation: A new model for academic health centers							Samyah Siraj
250	Soyannwo (2017)	Palliative services: Provision, accessibility, future			Samyah Siraj			Samyah Siraj
251	Stein (2019)	RELOCATING ETHICS AND EXPERTISE WITHIN THE CLINICAL SETTING: DESIGN RESEARCH AS AN EDUCATIONAL TECHNOLOGY FOR PROMOTING SOCIALLY-CRITICAL FUNCTIONAL ENGAGEMENT IN MEDICINE				Samyah Siraj		Samyah Siraj
252	Stern (2018)	An International Educational Training Course for Conducting Systematic Reviews in Health Care: The Joanna Briggs Institute's Comprehensive Systematic Review Training Program				Samyah Siraj		Samyah Siraj
	Stout (2009)	Center for global initiatives				Samyah Siraj		behesh mo
253								Samyah Siraj
254	Summerskill (2015)	Faith-based delivery of science-based care				Samyah Siraj		Samyah Siraj
255	Supiano (2021)	Extending our reach: Telehealth delivered grief support groups for rural hospice						Samyah Siraj	behesh mo
256	Swetz (2013)	What makes a Catholic hospital "Catholic" in an age of religious-secular collaboration? The case of the Saint Marys hospital and the Mayo Clinic					Samyah Siraj	Samyah Siraj
257	Sznewajs (2009)	To the next power: How true cultural partnerships can exponentially grow a hospital arts program				Samyah Siraj		Samyah Siraj
258	Tangcharoensathien (2020)	Framework for managing the COVID-19 infodemic: Methods and results of an online, crowdsourced who technical consultation			Samyah Siraj			Samyah Siraj
259	Tapia-Conyer (2013)	Strengthening vaccination policies in Latin America: An evidence-based approach			Samyah Siraj			Samyah Siraj
260	Taro (2016)	The global surgery partnership: An innovative partnership for education, research, and service							Samyah Siraj
261	Taskén (2022)	A national precision cancer medicine implementation initiative for Norway	Samyah Siraj					Samyah Siraj
262	Taylor (2010)	Navigating practice and academic change in collaborative partnership with a community advisory board					Samyah Siraj	Samyah Siraj
263	Taylor (2021)	Service delivery in aged care case study: ICT and anywhere working			Samyah Siraj			Samyah Siraj
264	Taylor (2021)	Money moves the mare: The response of community‐based organizations to health care's embrace of social determinants			Samyah Siraj			Samyah Siraj
265	The state of citizen... (2012)	The state of citizen participation in America			Samyah Siraj			Samyah Siraj
266	Tse (2019)	Combining technical and expert-by-experience knowledge in the quest for personal recovery from bipolar disorder: A qualitative study			Samyah Siraj			behesh mo
								Samyah Siraj
267	Tse (2021)	Process research: Compare and contrast the recovery-orientated strengths model of case management and usual community mental health care				Samyah Siraj		Samyah Siraj
268	Uppal (2010)	Barriers to transfer of collaborative recovery training into Australian mental health services: Implications for the development of evidence-based services			Samyah Siraj			Samyah Siraj
269	Usami (2018)	Addressing challenges in children's mental health in disaster-affected areas in Japan and the Philippines - highlights of the training program by the National Center for Global Health and Medicine				Samyah Siraj		Samyah Siraj
270	Using a positive lens... (2012)	Using a positive lens to explore social change and organizations: Building a theoretical and research foundation			Samyah Siraj			Samyah Siraj
271	Van Eerd (2021)	Implementation of participatory organizational change in long term care to improve safety			Samyah Siraj			Samyah Siraj
272	Van Sickle (2011)	A multicenter, simulation-based skills training collaborative using shared GI Mentor II systems: results from the Texas Association of Surgical Skills Laboratories (TASSL) flexible endoscopy curriculum							Samyah Siraj
273	Veerappan (2022)	Reducing the Neurotrauma Burden in India-A National Mobilization				Samyah Siraj		Samyah Siraj
274	Velarde (2020)	Taking Guatemala From Cobalt to IMRT: A Tale of US Agency Collaboration With Academic Institutions and Industry					Samyah Siraj	Samyah Siraj
275	Verzola (2009)	Multidimensional evaluation of performance: experimental application of the balanced scorecard in Ferrara university hospital				Samyah Siraj		Samyah Siraj
276	Volmar (2017)	Orphan diseases: state of the drug discovery art			Samyah Siraj			Samyah Siraj
277	Von Hapsburg (2012)	The learning principles adopted by the Ida Institute			Samyah Siraj			Samyah Siraj
278	Wada (2019)	Engaging a Community Chaplaincy Resource for Interprofessional Health Care Provider Training in Facilitating Family Decision Making for Children at End-of-Life							Samyah Siraj
279	Wahbe (2007)	Building international indigenous people's partnerships for community-driven health initiatives					Samyah Siraj	behesh mo
								Samyah Siraj
280	Wan (2022)	"Project Wire Up" - A Digital Access and Literacy Program for Effective Psychosocial Engagement of Older Adults in Singapore...First North American Conference on Integrated Care, October 4-7, 2021, Toronto, Ontario				Samyah Siraj		Samyah Siraj
281	Washington (2014)	Trauma training course: innovative teaching models and methods for training health workers in active conflict zones of Eastern Myanmar							Samyah Siraj
282	Washington (2017)	Individual and organizational barriers to knowledge sharing among healthcare professionals			Samyah Siraj			Samyah Siraj
283	Watson (2000)	Distance education via IP videoconferencing: Results from a national pilot project				Samyah Siraj		Samyah Siraj
284	Watson (2019)	Lung cancer screening and epigenetics in African Americans: The role of the socioecological framework				Samyah Siraj		Samyah Siraj
285	Weichold (2019)	The US Food and Drug Administration Centers for Regulatory Science and Innovation: Current Activities and Future Promise to Accelerate Innovations					Samyah Siraj	Samyah Siraj
286	Weisse (2021)	Comfort care homes: Pressures and protocols in end-of-life care during the COVID-19 pandemic			Samyah Siraj			Samyah Siraj
287	White (2010)	Interview with a Quality Leader: Kent Bottles, MD, President of ICSI, on Transforming Care for the Future	Samyah Siraj					Samyah Siraj
288	Whittaker (2006)	Integrating evidence-based practice in the child mental health agency: A template for clinical and organizational change							Samyah Siraj
289	Wickramasuriya (2012)	S. 1966 Global Child Survival Act of 2009: Analysis and recommendations			Samyah Siraj			Samyah Siraj
290	Wilkes (2018)	If we keep doing what we're doing we'll keep getting what we're getting: A need to rethink "academic" medicine			Samyah Siraj			Samyah Siraj
291	Winkelmann (2019)	The Brandenburg reformed medical curriculum: study locally, work locally			Samyah Siraj			Samyah Siraj
292	Withers (2018)	Global health leadership: Case studies from the asia-pacific				Samyah Siraj		Samyah Siraj
293	Woodson (2009)	Challenges of collaboration to address health disparities in the rapidly growing community of Las Vegas, Nevada							Samyah Siraj
294	Yan (2018)	Cross-Sector Social Partnerships for Social Change: The Roles of Non-Governmental Organizations							Samyah Siraj
295	Yassi (2010)	The good, the bad, and the ugly of partnered research: Revisiting the sequestration thesis and the role of universities in promoting social justice					Samyah Siraj	Samyah Siraj
296	Yoon (2017)	Quintuple helix structure of Sino-Korean research collaboration in science							Samyah Siraj
297	Youn (2019)	Practical solutions for sustaining long-term academic-community partnerships							Samyah Siraj
298	Zegers-Hochschild (2006)	The ICMART glossary on ART terminology			Samyah Siraj			Samyah Siraj
299	Zhou (2020)	Child and adolescent mental health policy in low- and middle-income countries: Challenges and lessons for policy development and implementation			Samyah Siraj			Samyah Siraj
300	Zhu (2019)	A China - Vietnam collaboration for public health care: a preliminary study							Samyah Siraj
301	Zusman (2013)	Philanthropy funding for neurosurgery research and program development				Samyah Siraj		Samyah Siraj

## Sheet: Table of Studies Full Text
Item #	ShortTitle	Title	EXCLUDE academic institution and non-profit are not involved	EXCLUDE does not describe a partnership strategy, model or framework	EXCLUDE article does not discusses strategies that could apply to a simulation/technology partnership	INCLUDE on full study
	FullPath:		EXCLUDE academic institution and non-profit are not involved	EXCLUDE does not describe a partnership strategy, model or framework	EXCLUDE article does not discusses strategies that could apply to a simulation/technology partnership	INCLUDE on full study
1	Acharya (2017)	Partnerships in mental healthcare service delivery in low-resource settings: Developing an innovative network in rural Nepal			Samyah Siraj
2	Alemnji (2014)	Strengthening national health laboratories in sub-Saharan Africa: A decade of remarkable progress			Samyah Siraj
3	Ashraf (2015)	Overview of a multi-stakeholder dialogue around shared services for health: The Digital Health opportunity in Bangladesh				Samyah Siraj
4	Austin (2012)	Introduction			Samyah Siraj
5	Baldwin (2017)	Bidirectional text messaging to improve adherence to recommended lipid testing			Samyah Siraj
6	Barba (2006)	Education/community collaborations for undergraduate nursing gerontological clinical experiences			Samyah Siraj
7	Barraclough (2018)	Preparing the future workforce to address the health needs of rural communities - Excellence in Multidisciplinary Education			Samyah Siraj
8	Bastero (2017)	Partnership models for the establishment of sustainable paediatric cardiac surgical and cardiac intensive care programmes in low- and middle-income countries			Samyah Siraj
9	Birkhoff (2010)	Enhancing pediatric clinical competency with high-fidelity simulation		Samyah Siraj
10	Blair (2016)	Humanitarian engineering opportunities and challenges in rural Dominican Republic: A case study of El Cercado		Samyah Siraj
11	Broderick (2012)	Developing a community-based graduate medical education consortium for residency sponsorship: One community’s experience			Samyah Siraj
12	Buhringer (2014)	Addiction research centres and the nurturing of creativity: IFT Institut fur Therapieforschung in Munich, Germany		Samyah Siraj
13	Burkle (2013)	Academic affiliated training centers in humanitarian health, part i: Program characteristics and professionalization preferences of centers in North America			Samyah Siraj
14	Busse (2013)	Creating change through collaboration: a twinning partnership to strengthen emergency medicine at Addis Ababa University/Tikur Anbessa Specialized Hospital--a model for international medical education partnerships				Samyah Siraj
15	Canavati (2016)	The Cambodia Research Consortium: Expediting research for malaria elimination with the emergency response to artemisinin resistance framework			Samyah Siraj
16	Cancedda (2014)	Enhancing Formal Educational and In-Service Training Programs in Rural Rwanda: A Partnership Among the Public Sector, a Nongovernmental Organization, and Academia				Samyah Siraj
17	Carlson-Oehlers (2017)	Implementation of a global humanitarian outreach experience by partnering engineering, business, and high-tech nursing education with a non-governmental organization			Samyah Siraj
18	Crane (2018)	The ‘indirect costs’ of underfunding foreign partners in global health research: A case study		Samyah Siraj
19	Curioso (2010)	Ten years of international collaboration in biomedical informatics and beyond: the AMAUTA program in Peru		Samyah Siraj
20	Curioso (2019)	Building capacity and training for digital health: Challenges and opportunities in Latin America		Samyah Siraj
21	Davies (2007)	Supporting disaster healthcare professionals: A practical and virtual approach		Samyah Siraj
22	De Civita (2007)	Using diffusion of innovations theory to guide diabetes management program development: An illustrative example				Samyah Siraj
23	de Vrueh (2017)	Reflections on the Future of Pharmaceutical Public-Private Partnerships: From Input to Impact				Samyah Siraj
24	Emanuel (2008)	The Patient Safety Education Project: An International Collaboration	Samyah Siraj
25	Gala (2019)	Global Collaboration to Modernize Advanced Trauma Life Support Training	Samyah Siraj
26	Greece (2019)	A Framework for Practice-Based Teaching in Public Health				Samyah Siraj
27	Haselkorn (2009)	The role of information and communication in the context of humanitarian service		Samyah Siraj
28	Ho (2014)	Bridging the radiological healthcare divide with social entrepreneurship	Samyah Siraj
29	Hoover (2020)	Accelerating Medicines Partnership: Organizational Structure and Preliminary Data From the Phase 1 Studies of Lupus Nephritis		Samyah Siraj
30	Hu (2016)	The development and achievement of a healthy cities network in Taiwan: sharing leadership and partnership building			Samyah Siraj
31	Humphrey (2019)	Transforming RN Roles in Community-Based Integrated Primary Care (TRIP): Background and Content			Samyah Siraj
32	Kerry (2022)	Partnering to Build Human Resources for Health Capacity in Africa: A Descriptive Review of the Global Health Service Partnership’s Innovative Model for Health Professional Education and Training From 2013-2018				Samyah Siraj
33	Latifi (2015)	Telemedicine as an Innovative Model for Rebuilding Medical Systems in Developing Countries Through Multipartnership Collaboration: The Case of Albania			Samyah Siraj
34	Liu (2022)	A Case Study of Community—Academic Partnership in Improving the Quality of Life for Asthmatic Urban Minority Children in Low-Income Households				Samyah Siraj
35	Lucas (2015)	Rethinking behavioral health processes by using Design for Six Sigma			Samyah Siraj
36	Magwood (2012)	Institutionalization of community partnerships: the challenge for academic health centers				Samyah Siraj
37	Michener (2008)	Improving the health of the community: Duke's experience with community engagement		Samyah Siraj
38	Miller (2012)	Partnering to translate evidence-based programs to community settings: bridging the gap between research and practice				Samyah Siraj
39	Myerholtz (2022)	Interprofessional team based learning to enhance behavioral health care for Latinx patients: Results of a teleconsultation program		Samyah Siraj
40	Olson (2011)	Factors contributing to successful interorganizational collaboration: The case of CS2day				Samyah Siraj
41	Patrick (2011)	The asia pacific academic consortium for global public health and medicine: Stabilizing south-south academic collaboration			Samyah Siraj
42	Payne (2014)	Sustainability Through Technology Licensing and Commercialization: Lessons Learned from the TRIAD Project				Samyah Siraj
43	Pereno (2020)	A multi-stakeholder perspective on sustainable healthcare: From 2030 onwards			Samyah Siraj
44	Ryan-Fogarty (2016)	Development of the Green-Campus Programme in Ireland: Ensuring Continuity of Environmental Education and Action for Sustainable Development Throughout the Irish Education System			Samyah Siraj
45	Sabol (2002)	Innovations in collaboration for the public's health through the Turning Point Initiative: the W.K. Kellogg Foundation perspective			Samyah Siraj
46	Salleh (2013)	University-industry Collaboration Models in Malaysia	Samyah Siraj
47	Schueller (2014)	Purple: a modular system for developing and deploying behavioral intervention technologies		Samyah Siraj
48	Senger (2012)	A Hospital and University Partnership Model for Simulation Education			Samyah Siraj
49	Smith (2006)	Educating to improve population health outcomes in chronic disease: an innovative workforce initiative across remote, rural and Indigenous communities in northern Australia		Samyah Siraj
50	Sostman (2005)	Building a transcontinental affiliation: A new model for academic health centers			Samyah Siraj
51	Supiano (2021)	Extending our reach: Telehealth delivered grief support groups for rural hospice		Samyah Siraj
52	Taro (2016)	The global surgery partnership: An innovative partnership for education, research, and service				Samyah Siraj
53	Van Sickle (2011)	A multicenter, simulation-based skills training collaborative using shared GI Mentor II systems: results from the Texas Association of Surgical Skills Laboratories (TASSL) flexible endoscopy curriculum		Samyah Siraj
54	Wada (2019)	Engaging a Community Chaplaincy Resource for Interprofessional Health Care Provider Training in Facilitating Family Decision Making for Children at End-of-Life		Samyah Siraj
55	Washington (2014)	Trauma training course: innovative teaching models and methods for training health workers in active conflict zones of Eastern Myanmar	Samyah Siraj
56	Whittaker (2006)	Integrating evidence-based practice in the child mental health agency: A template for clinical and organizational change			Samyah Siraj
57	Woodson (2009)	Challenges of collaboration to address health disparities in the rapidly growing community of Las Vegas, Nevada			Samyah Siraj
58	Yan (2018)	Cross-Sector Social Partnerships for Social Change: The Roles of Non-Governmental Organizations				Samyah Siraj
59	Yoon (2017)	Quintuple helix structure of Sino-Korean research collaboration in science			Samyah Siraj
60	Youn (2019)	Practical solutions for sustaining long-term academic-community partnerships				Samyah Siraj
61	Zhu (2019)	A China - Vietnam collaboration for public health care: a preliminary study			Samyah Siraj
