# Supplementary material for: Identification of a partnership model between a university and not-for-profit organization to address health professions education and health inequality gaps through simulation-based education: A scoping review
Source: PLoS One. 2024 Oct 24;19(10):e0311349. doi: 10.1371/journal.pone.0311349 (PMC11500885; doi:10.1371/journal.pone.0311349)
Supplement: S3 Dataset — (XLSX) [file pone.0311349.s005.xlsx]

## Sheet: Extracted Data
Author (Year)	Country of Origin	Study Design	Participant Characteristics	Professions	Other characteristics as provided in the article	What were the study aims, objective/purpose?	What was the research intended to achieve?	Technology Developed	Partnership/ collaboration model used	What partnership strategies were described?	What key findings were described related to our research question?	Themes	Subthemes
Ashraf et al. 21 (2015)	Bangladesh	Multi-stakeholder dialogues (MSDs)	Industry, University/Academic, Community (NPO/NGO), Healthcare Institution, Government, Other	Researcher, Faculty/Professor, Government Leaders, Not described/Unclear	This dialogue process of the MSD was based on a Mutual Gains Approach (7 key principles) that emphasizes negotiation and consensus building for shared benefit of the group [can be useful for focus group interviews and/or engaging stakeholders at the beginning of the partnership]	the MSD aimed to enable consensus on key factors having an impact on the national eHealth vision and to develop options for addressing implementation challenges [of ICTs]. the MSD will (1) identify broad health system domains where ICTs can contribute; (2) identify barriers and challenges to digital collaboration across stakeholders, including the government, research organizations and non-govern…	The research was intended to increase stakeholder engagement in policymaking and implementation (scale up) of a national ICT or electronic or mobile health (eHealth or mHealth) strategy	information and communication technologies (ICTs), eHealth or mHealth	Not described/Unclear	(1) engaging stakeholders to prepare them for the [partnership] and share their perspectives with the [potential partners] prior to [establishing a partnership] (2) ensure that participants represent key domains relevant in the context of the topic and are knowledgeable about implementation of the [innovation] (3) neutral facilitation that allows emergence of shared action plans and promotes owne…	Not described/Unclear	1. engaging stakeholders/partners prior to establishing the partnership.	1. Identifying the appropriate stakeholders. 2. developing a shared action plan
Busse et al. 22 (2013)	USA and Ethiopia	Not described/Unclear	University/Academic, Community (NPO/NGO), Healthcare Institution	Physician, Nurse, Faculty/Professor, Student/Resident		This article describes the development of a twinning partnership between Addis Ababa University (AAU), the University of Wisconsin-Madison (UW), and the nonproﬁt organization People to People (P2P), to strengthen emergency care at Tikur Anbessa Specialized Hospital (TASH), increase the number of trained emergency medical professionals, and develop emergency medicine (EM) as a specialty at TASH in…	The research was intended to describe the stages of a twinning partnership in the context of a collaboration between an American university and an Ethiopian-based university/hospital and NPO to strengthen emergency medicine in Ethiopia. The research was also intended to understand if the program (twinning partnership) was effective in training emergency medical professionals in Ethiopia	No technology/simulation was developed or used in this partnership	The partnership applied the six-phase twinning partnership model. A twinning partnership happens when two or more academic institutions or community organizations share collective knowledge and resources to address issues and concerns. They are based on peer-to-peer relationships among healthcare (or another discipline) professionals to design technologically and economically appropriate solution…	Phase 1: Initiate a Partnership - articulate a shared goal and understanding of responsibilities among the different [partners]; Assign clear leadership roles; enhanced effectiveness of partnership if built upon existing relationships to ensure that trust is maintained. Phase 2: Develop a Shared Work Plan - conduct a systematic needs assessment to guide partnership activities, objectives, and out…	The twinning partnership model is useful to conducting a partnership between academic institutions/NPOs. The model does not include a simulation component as the central focus of the partnership but can be adapted to fit the context of the study.	1. initiating the partnership. 2. implementing the program. 3. monitoring outcomes. 4. evaluating results. 5. disseminating information	1. communicating a shared goal and understanding of each partners' responsibility; assign clear roles; build partnership upon existing relationships 2. conduct a systematic needs assessment to guide partnership activities, objectives, and outomes. 3. developing a shared work plan and budget with clear objectives, indicators, outcomes and timeline. 4.consistent communication through conference cal…
Cancedda et al. 23 (2014)	USA and Rwanda	Not described/Unclear	University/Academic, Community (NPO/NGO), Healthcare Institution, Government	Physician, Nurse, Faculty/Professor, Student/Resident, Government Leaders, community health workers, allied health professionals	The funding for the partnership was from a combination of foundation and research grants, private donations, and direct funding from U.S. based partners (resource-rich organizations).	The study aim was "to strengthen health service delivery and achieve health equity for poor and underserved populations." "In this article, we describe the formal educational and in-service training programs supported by a partnership launched in 2005 by the Rwandan MOH along with the U.S. NGO Partners In Health (PIH), Harvard Medical School (HMS), and Brigham and Women’s Hospital (BWH)"	The research was intended to strengthen formal educational and in-service training programs for local health professional in Rwanda.	No technology/simulation was developed or used in this partnership	Figure 2. health service delivery framework of the partnership. The guiding framework of the partnership is to leverage all the training and research collaborations launched among the partners since 2005 to strengthen health service delivery and, in turn, to promote health equity.	1. Close relationship and clear division of roles among partners (i.e. leadership and governance, financial, technical, implementation support, mediation between partners) 2. A strong health service delivery framework and a clear equity agenda - leveraging internal partners 3. Enduring, sustainable training infrastructure - building local capacity in leadership and governance; having the rural/lo…	The partnership uses a health service delivery framework and includes relevant organizations, however, it does not fit the objectives of the study. Strategies identified in the article can be applied to a simulation-focused partnership.		1. clear division of roles among partners. 2. leveraging internal partners. 3. rural organizations gradually take ownership of implementation and operational costs when scaling up. 4. ongoing monitoring and evaluation for quality improvement of the partnership
De Civita & Dasgupta 24 (2007)	Canada	Descriptive inquiry	University/Academic, Community (NPO/NGO), Healthcare Institution, Government	Physician, Nurse, Researcher, multidisciplinary diabetes management team, Project managers, decision makers	ﬁve process factors that may inﬂuence the rate of adoption [in DIT]: (1) the adopter’s perception of the relative advantage of the innovation; (2) the compatibility of the innovation with existing structures; (3) the perceived degree of difﬁculty involved in adopting the innovation; (4) the testability of the innovation, in the absence of signiﬁcant resources; and (5) the visibility of outcomes r…	to describe and underscore the utility of DIT in identifying and targeting possible challenges to the successful adoption and sustainability of an innovative diabetes management strategy	The article intended to re-examine the implementation experiences previously reported by the developers of an actual diabetes management pilot program in Montreal, focusing on identifying potentially important process factors that could effectively increase adoption and sustainability.	A diabetes software/computer system was used; No simulation was developed or used in this partnership	Diffusion of innovations theory (DIT) as a conceptual framework for diabetes translation research. DIT provides an understanding of the complexities inherent in the process of adopting novel technologies, ideas and practices. This theory suggests that the adoption of an innovation involves interaction between (1) the individuals adopting the innovation and (2) the innovation itself. An awareness …	- first conducting a needs assessment	The knowledge transfer plan developed using DIT is beneficial to incorporate into a simulation-focused partnership model.
										- build partnership upon an existing [organizational/partner] structure - apply quality improvement strategies - opinion leaders play a role in terms of exerting a powerful inﬂuence on the success of the [partnership]; their active support and involvement in the adoption process may be an important factor - The expert opinion leader is someone capable of explaining the evidence for the innovation…		1. establishing partnership	1. conducting a needs assessment. 2. building partners upon existing relationships 3. quality improvement strategies. 4, opinion leaders, peer opinion leaders, expert opinion leaders to support adoption. 5. knowledge transfer action plan - engage decision makers early in the project; communicate benefits and risks, responsibilities; involve clinical and administrative champions and opinion leader…
De Vrueh & Crommelin 25 (2017)	Netherlands	Review	Industry, University/Academic, Community (NPO/NGO), Healthcare Institution, Government, Other	Researcher, Not described/Unclear	Van Ham and Koppenjan defined multi-stakeholder PPPs. as "the cooperation of some sort of durability between public and private actors in which they jointly develop products and services and share risks, costs and resources which are connected with these products". Precompetitive PPPs aim to generate novel scientific concepts (e.g. disease targets and research models) and infrastructures (e.g. da…	This review discusses reasons for initiating a PPP [Public-Private Partnerships], focusing on precompetitive research. It looks at typical expectations and challenges when starting such an endeavor, the characteristics of PPPs, and approaches to assessing the success of the concept. Finally, four case studies are presented, of PPPs differing in size, geographical spread, and research focus. First…	The research was intended to provide an understanding on the role of PPP's in facilitating precompetitive multi-stakeholder collaborative research	No technology/simulation was developed or used in this partnership	multi-stakeholder collaborative research model/ multi-stakeholder PPP model -> using a logical framework as a PPP performance measurement system with key stages and performance indicators. Establishing a framework, a clear definition of the key stages, and a set of performance indicators provides a good starting point for implementation of a meaningful PPP performance measurement system.	successful integration of resources and expertise from multiple stakeholders is built on a clear understanding and alignment of their missions and needs - awareness if the intrinsic motivation of the various stakeholders - establishing a performance measurement system using a logical framework method, which involves defining objectives and securing the necessary inputs through to producing a conc…	Although the partnership proposed in this article focuses on PPP in the pharmaceutical industry and does not incorporate a simulation component, following a similar process of developing a PPP performance measurement system, a simulation-focused partnership model can follow a logical framework, which incorporates a clear definition of the key stages, and a set of performance indicators for implem…	1. network and collaboration. 2. research activity and knowledge. 3. knowledge sharing and dissemination. 4. financials and operations	1. clear understanding of mission and needs (purpose). 2. establishing a performance measurement system - defining objectives 3. input, process, output, outcome at each stage
Greece et al. 26 (2019)	USA	Mixed Methods Study	University/Academic, Community (NPO/NGO), Healthcare Institution	Researcher, Faculty/Professor, Public Health Agencies		This article defines PBT for public health and presents a novel 5-step framework, PBT STEPS, to guide faculty in development of a practice-based curriculum for public health education, including (1) securing partnerships, (2) training and technology, (3) engagement and implementation, (4) presenting deliverables, and (5) sizing up the results. The purpose of this article is to outline a framework…	The research intended to develop a practice-based teaching (PBT)framework to design, implement, and evaluate the PBT pedagogical approach. The framework is meant to help prepare master of public health graduates for successful application of public health competencies in their careers.	Learning management systems (LMS) software applications (not a primary component of the partnership)	PBT STEPS framework: securing partnerships (S), technology and training (T), engagement and implementation (E), presenting deliverables (P), and sizing up results (S). The framework is meant to help the faculty design and teach a PBT course, it provides a roadmap for public health agencies to engage in successful collaborations, and is adaptable to the time allocated for development of a course a…	Step 1 - (S) securing partnerships: identifying and securing a collaborating agency, refining the scope of work that aligns with the project objectives and is of importance to the agency, defining project deliverables that benefit all stakeholders (a needs assessment, intervention plan that includes a budget, timeline and logic model), and setting expectations of time engagement, communication, a…	The PBT STEPS framework does not align with the context of the intended research. Relevant strategies from the different stages in the framework can be adapted to fit within a simulation-focused partnership.	1. securing partnerships (S), technology and training (T), engagement and implementation (E), presenting deliverables (P), and sizing up results (S)	1. identifying and securing partners; aligning project objectives; defining project deliverables (needs assessment, budget, timeline); expectation setting of time commitment, communication. 2. creating partnership guidelines, memorendum of understanding (MOU) or simple contract to define partnes roles. 3. scopes of work document with clear, specific, and feasible deliverables. 4. confirming commu…
Kerry et al. 27 (2022)	USA, Malawi, Tanzania, Uganda, Eswatini and Liberia	Descriptive Review	University/Academic, Community (NPO/NGO), Healthcare Institution, Government	Physician, Nurse, Faculty/Professor, Student/Resident, Government Leaders, Midwives		We describe a novel HRH initiative, the Global Health Service Partnership (GHSP), involving collaboration between the US government (President’s Emergency Plan for AIDS Relief [PEPFAR], Peace Corps), 5 African countries, and a US-based non-profit, Seed Global Health. GHSP was formed to enlist US health professionals to assist in strengthening teaching and training capacity and focused on pre-and …	GHSP’s goal was to help strengthen existing professional health education systems and care delivery by collaborating with partner countries to meet their immediate and long-term professional HRH needs. The model centered on sending US medical, nursing and/or midwifery health professionals to serve as teaching faculty in training institutions in resource-limited countries. This paper is the first …	The establishment of simulation labs (not a primary component of the partnership)	global health service partnership (GHSP) model: GHSP’s goal was to help strengthen existing professional health education systems and care delivery by collaborating with partner countries to meet their immediate and long-term professional HRH needs.	Funding: federal funding was provided, funding from partnered institutions through independently raised funds, and a grant program specific to the partnership. Evaluation: Both quantitative and qualitative data were collected to build an understanding of the program’s outputs and outcomes. Quantitative measures of productivity (activities, deliverables) can be collected using validated, quantitat…	The partnership described in this article does not fit the context of the intended research. Limited strategies were identified that can apply to a simulation-focused partnership.	1. acquire funding. 2. evaluation	1. acquire funding from government, partnered institutions, grant programs specific to the partnership. 2. evaluation: collect quantitative and qualitative data to understand partnership outputs and outcomes; Quantitative measures of productivity (activities, deliverables) collected using validated, quantitative reporting forms. Qualitative measures of program outcomes assessed through a series o…
Liu et al. 28 (2022)	USA	Case Study	University/Academic, Community (NPO/NGO)	Researcher, community stakeholders		The current article describes a case study of the Child Asthma Study Partnership and its contributions to improving the quality of life for asthmatic African American children living in urban low-income households. This case study highlights the process of building a partnership between the team of interdisciplinary researchers and a community-based non-proﬁt health organization. The goal of the …	The research is intended to describe a successful community-academic partnership (CAP), the process of collaboration and lessons learned from the partnership, which used a CBPR approach.	No technology/simulation was developed or used in this partnership	Not described/Unclear; Analysis was guided by the six main factors that facilitate success in collaborative relationships: (1) environment (e.g., history of collaboration), (2) membership (e.g., mutual respect), (3) process and structure (e.g., ﬂexibility and clear roles), (4) communication (e.g., open and frequent communication), (5) purpose (e.g., concrete, attainable goals and shared vision), …	Table 1. Challenges and lessons learned from our experience of CAP. - liaison can connect researchers and community organizations - important to maintain rapport with stakeholders - ensure a ﬁrm understanding of project goals and mutual understanding of each other - consistent communication via face-to-face meetings, emails, phone calls, etc., help to develop a history of collaboration to establi…	Strategies described in this article are general strategies that can be applied to facilitate a community-academic partnership. No specific model was used that fits the context of the intended research.	acquiring funds	maintain rapport with stakeholders 1. clear roles and understanding of project goals and partners. 2. open and frequent communication; consistent communication via face-to-face meetings, emails, calls. 3. concrete attainable goals and shared vision 4. aquiring sufficient funds. 5. establish a representative from each stakeholder group to be present at all meetings 5. preparing meeting minutes. 6,…
Magwood et al. 29 (2012)	USA	Project Report	University/Academic, Community (NPO/NGO), Government	Physician, Researcher, community partners, health services research methodologist, biostatistician		This Report from the Field describes the evolution of a Center for Community Health Partnerships (CCHP) at the Medical University of South Carolina (MUSC). The report traces developments and evolving structures and processes in this Center’s journey to institutionalize commitment to community-academic partnerships aimed at ultimately improving the health of our citizens an reducing disparities. T…	The goal of the CCHP model is to activate a community of informed learners committed to the transformation and improvement of health outcomes for disparate communities. The processes targeted to achieve these goals include: 1) strengthening the capacity for existing and potential academic-community partnerships by developing systems-level communication exchange and dissemination mechanisms, ident…	No technology/simulation was developed or used in this partnership	The Center for Community Health Partnership (CCHP) Model: integrates and adapts the Chronic Care Model within a social ecological perspective. This perspective reflects the understanding that activity must function within and between many systems levels.	developing an MOU for the partnership	The partnership model described in this article cannot be applied or adapted for the intended research		developing an MOU for the partnership
Miller et al. 30 (2012)	USA	Not described/Unclear	University/Academic, Community (NPO/NGO)	Researcher, community partners		We present our experience as an example of using a university-community partnership approach to aid in translating an evidence-based program (EBP) into a small community setting as a resource for researchers and community partners wishing to implement evidence-based programming in community settings. We describe experiences and lessons learned to illustrate how our university-community partnershi…	The research intends to inform research-to-practice links for researchers looking to translate evidence-based programs (EBPs) to community settings, and community-based organizations (CBOs) considering implementing an EBP	No technology/simulation was developed or used in this partnership	Not described/Unclear; Partnership and Translation Activities in Preparing a Community-Based Organization (CBO) to Implement an Evidence-Based Program (EBP): 1. Client Needs Assessment 2. Program Adoption and Adaptation 3. Capacity Building and Sustainability 4. EBP Implementation and Family Engagement 5. Program Evaluation 6. Partnership Development	Successful partnerships require deep understanding and respect of each partner's goals and skills, resource-sharing, and commitment to the project; expectation setting. - assess client needs - outcome surveys for evaluation - important components: building trust, participation, role definition, and support. - meet frequently to discuss project goals and clarify the role of each partner organizati…	The partnership model described in this article cannot be applied to the intended research. general partnership strategies described can be incorporated into a simulation-focused partnership model.	1. implementation. 2. program evaluation	1. needs assessment. 2. expecttion setting. 3. outcome surveys for evaluation. 3. defining roles. 4. frequent meetings to discuss project goals. 5. evaluation procedures and measures. 5. developing a system for data collection and documentation; use data to enhance practice
Olson et al. 31 (2011)	USA	Not described/Unclear	Industry, University/Academic, Community (NPO/NGO), Healthcare Institution	Physician, Not described/Unclear		The purpose of this article is to address the [lack of collaborations for continuing medical education for health professionals] by describing a successful interorganizational CME collaboration—Cease Smoking Today(CS2day)—and summarizing what was learned from the experience, extending our knowledge by exploring and illustrating points of connection between our experience and the existing literatu…	The research was intended to describe a successful collaboration for CME	No technology/simulation was developed or used in this partnership	Not described/Unclear	TABLE 2. CS2day Collaboration Survey Items based on the Wilder Collaboration Factors Inventory: the Wilder instrument was the product of an extensive review and synthesis of the literature on factors inﬂuencing the success of collaborations between not-for-proﬁt organizations, government, and businesses. - history of formal and informal relationships can greatly facilitate communication and coord…	No simulation-focused partnership model was identified. Strategies described in this article can be applied to a simulation-specific partnership	evaluation and monitoring	1. building on existing relationships. 2. support of key opinion leaders 3. creating a governance and oversight framework for organization and abministration (fiscal administration, mangement, communication, conflict resolution). 4. clarify purpose (written purpose statement) 5. have concrete attainable goals, and a shared vision. 6. define roles and expectation setting. 7. have measurable and ac…
Payne 32 (2014)	USA	Case Study	Industry, University/Academic, Community (NPO/NGO), Healthcare Institution	Researcher, Not described/Unclear	academic partnership with a private entity led to a university spin-off company. The company would 1) productize and market the technology for a variety of healthcare use cases; 2) use private sector monies to continue developing the technology; 3) provide access of the technology to members of the academic and non-profit research communities actively involved in scientific collaborations with th…	This article will review a number of generalizable lessons learned from an effort undertaken at The Ohio State University to commercialize a prototypical research-oriented data management and sharing infrastructure, known as the Translational Research Informatics and Data Management (TRIAD) Grid. It is important to note that the specific emphasis of these lessons learned is on the early stages of…	The research was intended to share the lessons learned using the TRIAD project example on how academic institutions and NPOs can license and commercialize technologies to achieve technology sustainability outside of traditional grants and contracts (a competitive field - acquiring funding for research and implementation)	The technology that was developed and studied in this article was tThe technology that was developed and studied in this article was the Translational Research Informatics and Data Management (TRIAD) Grid- a research-oriented data management and sharing infrastructure	Not described/Unclear; No specific partnership model or framework is described. The workflow on pg.8 shows important stages, relationships, and contributing resources and expertise used in the TRIAD project to provide a frame of reference: 1. Proof-of-Concept: Research and Development 2. Establishing "traction": "Hardening" and deployment of partners 3. "the Pitch": Engagement of business develop…	if commercialization is a goal for sustainability, it is never too soon to think about the stories you need to deliver to entrepreneurs, funders and potential customers - helps build a reasonable evidence base. - initial evaluation questions when looking to license and commercialize a technology: 1. Who are the “customers” using the technology? 2. What are their experiences with the technology? 3…	The article describes the process of an academic institution/NPO licensing and commercializing a technology. This information can be beneficial if the qualitative study data points in the direction of creating a university spin-off/ commercializing the simulator. The article describes the process of moving technology from research to the market in a climate where there is difficulty acquiring fun…	1. research and development
Taro et al. 33 (2016)	USA	Innovation Report	University/Academic, Community (NPO/NGO), Healthcare Institution	Physician, Surgeon, Researcher, Student/Resident		In this report, we present our innovative model for a multi-institutional partnership focused on global health surgery and discuss key outcomes from our partnership’s early years. In 2011, the Global Surgery Partnership (GSP) was founded by an established children’s hospital (Children’s Hospital Los Angeles), an academic medical center (University of Southern California), and a nonprofit organiza…	The research intended to share a process for global health partnerships and provides a basic model for interdisciplinary and international partnerships between academia and medical institutions	No technology/simulation was developed or used in this partnership	Global Surgery Partnership (GSP): The GSP leveraged the strengths of the three partners to establish a network by which leadership and resources can be pooled around education, research, and service activities in global plastic surgery. The pooling of these assets broadens the scale and impact of the GSP’s activities beyond what each institution could accomplish individually.	An evaluation process is essential in assessing institutional roles and identifying areas of success and improvement. - Institutions should enter multi-institutional collaborations based on common goals, shared visions, and equal contributions from all partners - Compromise on core issues is a continuing process that involves constant communication and efforts to redefine both short- and long-ter…	The GSP was not described in depth and limited strategies were identified that can be applied to a simulation-specific partnership.	1. evaluation	building upon existing relationships 1. evaulation process - assessing roles and identifying areas of success and improvement. 2. identify common goals and shared visions. 3. constant communication. Expectation settings
Yan et al. 34 (2018)	Canada	Case Study	University/Academic, Community (NPO/NGO), Government	Researcher, Other	NGOs benefit from a CSSP by gaining access to partner resources. NGOs produce knowledge through research and disseminate innovative knowledge as a public good. Table 1. A Summary of the Literature on non-governmental organizations (NGOs)’ Different Rolesin CSSP. Table 3. NGO Roles from Interviews	We use the Poverty and Employment Precarity in Southern Ontario (PEPSO) research partnership as a study case and explore NGO partners’ different roles in a large cross-sector social partnership (CSSP). In this study, we aim to advance the CSSP scholarship by exploring the question: “what are the roles of NGOs in a cross-sector partnership setting?” This study explores NGOs’ roles in a CSSP using …	The research intended to understand the role of NGOs in cross-sector social partnerships, specifically using the PEPSO Research Partnership as a case study.	No technology/simulation was developed or used in this partnership	cross-sector social partnerships (CSSP) was the underpinning process of the partnership. No model was shared or described. the most essential role in a research CSSP for an NGO is an “Analyst”. In this role, NGOs are deeply involved in the main theme of the CSSP, making massive contributions to shaping and designing the project, overseeing its implementation, contributing at all stages of the res…	All partners jointly deﬁned one or more academic disciplines to target on one or more research themes. NGOs may take on various roles and there roles may be perceived differently by each partner (Table 3. NGO Roles from Interviews.) The “consultant” role is common for NGOs in partnerships as they provide knowledge, expertise, and funding that contributes substantially to the research partnership.…	No partnership model was described and limited strategies were identified that can be used to form a simulation-specific partnership.
Youn et al. 35 (2019)	USA	Not described/Unclear	University/Academic, Community (NPO/NGO)	Researcher, mental health providers	train-the-trainer model for staff burnout within the partnership	The current article describes evidence-supported implementation strategies that were deployed to address various barriers to the implementation and long-term sustainability of an innovative cognitive-behavioral theory (CBT) life skills program identified during a feasibility trial. Through the committed work of an established partnership between a community-based nonprofit organization and resear…	The research was intended to inform on the implementation strategies of a CBT program using a CBPR partnership framework between an academic institution and an NGO	No technology/simulation was developed or used in this partnership	Community-based participatory research (CBPR)/ community-based implementation framework: emphasizes the equitable partnership between community members, organizational representatives, and researchers in all aspects of the research process, highlighting their respective strengths and sharing responsibilities Core principles: The recognition of the community as its own entity, building upon existi…	needs assessment - standardized procedural instructions and streamlined procedures for data collection -> clear guidelines on the process of data collection available to everyone at all times - use of an electronic data-capturing system to facilitate data collection - the burden of “optimal data collection” should not rest within the community partner but be a continuous conversation within the p…	Principles from the CBPR framework can be applied to a simulation-specific partnership	1. knowledge development, 2. dissemination,	1. needs assessment. 2. streamlined procedure and guidelines for data collection; use of an electronic data-capturing system

## Sheet: Charted Data (Full)
Item #	ShortTitle	Title	Canada	USA	Bangladesh	Other	2022	2019	2018	2017	2016	2015	2014	2013	2012	2011	2007	2006	Literature Review	Review	Case Study	Mixed Methods Study	Commentary	Project Report	Other (please specify)	Not described/Unclear	Industry	University/Academic	Community (NPO/NGO)	Healthcare Institution	Government	Other (please specify)	Not described/Unclear	Physician	Surgeon	Nurse	Researcher	Faculty/Professor	Student/Resident	Government Leaders	Other	Not described/Unclear	Specify in info box	Study aims (specify in info box)	Specify in info box	Specify in info box	Not described/Unclear	Specify in info box	Not described/Unclear
	FullPath:		2. Country of origin\Canada	2. Country of origin\USA	2. Country of origin\Bangladesh	2. Country of origin\Other	1. Publication Year\2022	1. Publication Year\2019	1. Publication Year\2018	1. Publication Year\2017	1. Publication Year\2016	1. Publication Year\2015	1. Publication Year\2014	1. Publication Year\2013	1. Publication Year\2012	1. Publication Year\2011	1. Publication Year\2007	1. Publication Year\2006	3. Study Design\Literature Review	3. Study Design\Review	3. Study Design\Case Study	3. Study Design\Mixed Methods Study	3. Study Design\Commentary	3. Study Design\Project Report	3. Study Design\Other (please specify)	3. Study Design\Not described/Unclear	4. Participant characteristics\Industry	4. Participant characteristics\University/Academic	4. Participant characteristics\Community (NPO/NGO)	4. Participant characteristics\Healthcare Institution	4. Participant characteristics\Government	4. Participant characteristics\Other (please specify)	4. Participant characteristics\Not described/Unclear	5. Professions\Physician	5. Professions\Surgeon	5. Professions\Nurse	5. Professions\Researcher	5. Professions\Faculty/Professor	5. Professions\Student/Resident	5. Professions\Government Leaders	5. Professions\Other	5. Professions\Not described/Unclear	6. Other characteristics as provided in the article\Specify in info box	7. What were the study aims, objective/purpose? \Study aims (specify in info box)	8. What was the research intended to achieve?\Specify in info box	9. What type of technology was developed?\Specify in info box	9. What type of technology was developed?\Not described/Unclear	10. Which 'partnership model' or ‘collaboration model' was used?\Specify in info box	10. Which 'partnership model' or ‘collaboration model' was used?\Not described/Unclear
1	Ashraf (2015)	Overview of a multi-stakeholder dialogue around shared services for health: The Digital Health opportunity in Bangladesh			behesh mo							behesh mo													behesh mo		behesh mo	behesh mo	behesh mo	behesh mo	behesh mo	behesh mo					behesh mo	behesh mo		Samyah Siraj	behesh mo	Samyah Siraj	Samyah Siraj	behesh mo	behesh mo	behesh mo		behesh mo	Samyah Siraj
					Samyah Siraj							Samyah Siraj													[info]: MSD		Samyah Siraj	Samyah Siraj	Samyah Siraj	Samyah Siraj	Samyah Siraj	[info]: Donors and foundations, Multilateral organisations,					Samyah Siraj	Samyah Siraj			[info]: Government of Bangladesh was represented by the attendance of distinguished mem- bers such as the Principal Secretary, the Secretary of the Ministry of Health and Family Welfare, the former Secre- tary of the Health and Family Welfare, and the Executive Director of the Bangladesh Computer Council and Dir-ector General (Administration) of Prime Minister’s Office.		[info]: This dialogue process of the MSD was based on a Mutual Gains Approach (7 key principles) that emphasizes negotiation and consensus building for shared benefit of the group [can be useful for focus group interviews and/or engaging stakeholders at the beginning of the partnership]	[info]: In Bangladesh, the government and partners convened an MSD in March 2015 to increase stakeholder engagement in policymaking and implementation of a national ICT or electronic or mobile health (eHealth or mHealth) strategy, which seeks to incorporate ICTs into the national health system, aligning with the Digital Bangladesh Vision 2021.	[info]: The research was designed to achieve the MSD strategy by highlighting the importance of conversation and collaboration with relevant stakeholders to enable country ownership of national activities such as ICT scale-up.	[info]: Information and communication technologies (ICTs) are used to achieve maternal and child health outcomes.		[info]: MSD model	[info]: MSDs are the closest thing described to a partnership or collaboration model. "While the MSD model was effective in generating consensus and identifying priority areas for action..."
																									Samyah Siraj							Samyah Siraj												Samyah Siraj	Samyah Siraj	Samyah Siraj
																									[info]: Multi-stakeholder dialogues (MSDs)							[info]: Multilateral organisations, donors and foundations												[info]: the MSD aimed to enable consensus on key factors having an impact on the national eHealth vision and to develop options for addressing implementation challenges [of ICTs]. the MSD will (1) identify broad health system domains where ICTs can contribute; (2) identify barriers and challenges to digital collaboration across stakeholders, including the government, research organizations and no…	[info]: The research was intended to increase stakeholder engagement in policymaking and implementation (scale up) of a national ICT or electronic or mobile health (eHealth or mHealth) strategy	[info]: information and communication technologies (ICTs) to achieve maternal and child health outcomes, electronic or mobile health (eHealth or mHealth)
2	Busse (2013)	Creating change through collaboration: a twinning partnership to strengthen emergency medicine at Addis Ababa University/Tikur Anbessa Specialized Hospital--a model for international medical education partnerships		behesh mo		behesh mo								behesh mo								behesh mo				Samyah Siraj		Samyah Siraj	Samyah Siraj	behesh mo				behesh mo		behesh mo		Samyah Siraj	Samyah Siraj					behesh mo	behesh mo	Samyah Siraj	behesh mo	behesh mo
				Samyah Siraj		[info]: Ethiopia								Samyah Siraj																[info]: Eight Ethiopian physicians and eight nurses at UW				Samyah Siraj		Samyah Siraj								[info]: This article describes the development of a twinning partnership between Addis Ababa University (AAU), the University of Wisconsin-Madison (UW), and the nonprofit organization People to People (P2P), to strengthen emergency care at Tikur Anbessa Specialized Hospital (TASH) and increase the number of trained emergency medical professionals. Specific goals: 1) developing local leaders in em…	[info]: The research was intended to achieve if the program ( Twinning partnership) was effective in training emergency medical professionals in Ethiopia.	[info]: No technology/simulation was developed or used in this partnership		[info]: the model for building a twinning partnership is grounded in shared guiding principles that emphasize the importance of building long-term relationships. These principles include: 1. Community involvement and volunteerism, with part_x0002_ners on both sides making significant in-kind contri_x0002_butions of staff time, materials, and resources and demonstrating investment in the process. …
						Samyah Siraj																								Samyah Siraj														Samyah Siraj	Samyah Siraj			Samyah Siraj
						[info]: Ethiopia																																						[info]: This article describes the development of a twinning partnership between Addis Ababa University (AAU), the University of Wisconsin-Madison (UW), and the nonproﬁt organization People to People (P2P), to strengthen emergency care at Tikur Anbessa Specialized Hospital (TASH), increase the number of trained emergency medical professionals, and develop emergency medicine (EM) as a specialty at…	[info]: The research was intended to describe the stages of a twinning partnership in the context of a collaboration between an American university and an Ethiopian-based university/hospital and NPO to strengthen emergency medicine in Ethiopia. The research was also intended to understand if the program (twinning partnership) was effective in training emergency medical professionals in Ethiopia.			[info]: The partnership applied the six-phase twinning partnership model. A twinning partnership happens when two or more academic institutions or community organizations share collective knowledge and resources to address issues and concerns. They are based on peer-to-peer relationships among healthcare (or another discipline) professionals to design technologically and economically appropriate …
3	Cancedda (2014)	Enhancing Formal Educational and In-Service Training Programs in Rural Rwanda: A Partnership Among the Public Sector, a Nongovernmental Organization, and Academia		behesh mo		behesh mo							behesh mo													behesh mo		behesh mo	behesh mo	behesh mo	behesh mo			behesh mo		Samyah Siraj		Samyah Siraj	Samyah Siraj	Samyah Siraj	behesh mo		Samyah Siraj	Samyah Siraj	behesh mo	Samyah Siraj	behesh mo	behesh mo
				Samyah Siraj		[info]: Rwanda							Samyah Siraj													Samyah Siraj		Samyah Siraj	Samyah Siraj	Samyah Siraj	Samyah Siraj			Samyah Siraj							[info]: Senior Administrators		[info]: The funding for the partnership was from a combination of foundation and research grants, private donations, and direct funding from U.S. based partners (resource-rich organizations).	[info]: The study aim was "to strengthen health service delivery and achieve health equity for poor and underserved populations." "In this article, we describe the formal educational and in-service training programs supported by a partnership launched in 2005 by the Rwandan MOH along with the U.S. NGO Partners In Health (PIH), Harvard Medical School (HMS), and Brigham and Women’s Hospital (BWH)"	[info]: This articles aim was to describe the launch of the partnership which happened in 2005 by Rwanda’s Ministry of Health with the U.S. nongovernmental organization Partners In Health and with Harvard Medical School and Brigham and Women’s Hospital.	[info]: No technology/simulation was developed or used in this partnership		[info]: The model can be found in Figure 2. Health service delivery framework of the partnership between the Rwandan Ministry of Health and Partners In Health, Harvard Medical School, Brigham and Women’s Hospital, and leading Rwandan academic institutions. A
						Samyah Siraj																																			Samyah Siraj				Samyah Siraj			Samyah Siraj
						[info]: Rwanda																																			[info]: Community health workers, allied health professionals				[info]: The research was intended to strengthen formal educational and in-service training programs for local health professional in Rwanda.			[info]: Figure 2. health service delivery framework of the partnership. The guiding framework of the partnership is to leverage all the training and research collaborations launched among the partners since 2005 to strengthen health service delivery and, in turn, to promote health equity.
4	De Civita (2007)	Using diffusion of innovations theory to guide diabetes management program development: An illustrative example	behesh mo														behesh mo		behesh mo						Samyah Siraj			Samyah Siraj	Samyah Siraj	behesh mo	Samyah Siraj			behesh mo		behesh mo	Samyah Siraj				behesh mo		Samyah Siraj	behesh mo	behesh mo	Samyah Siraj	behesh mo	behesh mo
			Samyah Siraj														Samyah Siraj								[info]: Descriptive inquiry of Pilot Project					Samyah Siraj				Samyah Siraj		Samyah Siraj					[info]: The CN-Diabetes multidisciplinary team members moni_x0002_tored patient progress through follow-up at the CLSC, with a formal assessment of progress on diabetes-related health behaviors (e.g. diet and physical activity).		[info]: ﬁve process factors that may inﬂuence the rate of adoption [in DIT]: (1) the adopter’s perception of the relative advantage of the innovation; (2) the compatibility of the innovation with existing structures; (3) the perceived degree of difﬁculty involved in adopting the innovation; (4) the testability of the innovation, in the absence of signiﬁcant resources; and (5) the visibility of ou…	[info]: The aim is to re-examined the implementation experiences previously reported by the developers of an actual diabetes management pilot program in Montreal, with an eye toward identifying potentially important process factors that could effectively increase adoption and sustainabilit	[info]: Using the actual reported experiences of a specific diabetes management pilot project,14 we have endeavored to describe and underscore the utility of DIT in identifying and targeting possible chal_x0002_lenges to the successful adoption and sustainability of an innovative diabetes management strategy.	[info]: A diabetes software/computer system was used by healthcare providers. No simulation was developed or used in this partnership.		[info]: Diffusion of innovations theory (DIT)
																																									Samyah Siraj			Samyah Siraj	Samyah Siraj			Samyah Siraj
																																									[info]: multidisciplinary diabetes management team: a coordinator, a community organizer, two nurses, a dietician, a foot care technician, a social worker and an exercise consultant project managers, decision makers			[info]: to describe and underscore the utility of DIT in identifying and targeting possible challenges to the successful adoption and sustainability of an innovative diabetes management strategy	[info]: The article intended to re-examine the implementation experiences previously reported by the developers of an actual diabetes management pilot program in Montreal, focusing on identifying potentially important process factors that could effectively increase adoption and sustainability.			[info]: Diffusion of innovations theory (DIT) as a conceptual framework for diabetes translation research. DIT provides an understanding of the complexities inherent in the process of adopting novel technologies, ideas and practices. This theory suggests that the adoption of an innovation involves interaction between (1) the individuals adopting the innovation and (2) the innovation itself. An aw…
5	de Vrueh (2017)	Reflections on the Future of Pharmaceutical Public-Private Partnerships: From Input to Impact				Samyah Siraj				Samyah Siraj										Samyah Siraj							Samyah Siraj	Samyah Siraj	Samyah Siraj	Samyah Siraj	Samyah Siraj	Samyah Siraj					Samyah Siraj					Samyah Siraj	Samyah Siraj	Samyah Siraj	Samyah Siraj	Samyah Siraj		Samyah Siraj
						[info]: The Netherlands																										[info]: Bio-pharmaceutical sector/ pharmaceutical industry											[info]: Van Ham and Koppenjan defined multi-stakeholder PPPs as "the cooperation of some sort of durability between public and private actors in which they jointly develop products and services and share risks, costs and resources which are connected with these products". Precompetitive PPPs aim to generate novel scientific concepts (e.g. disease targets and research models) and infrastructures (…	[info]: This review discusses reasons for initiating a PPP [Public-Private Partnerships], focusing on precompetitive research. It looks at typical expectations and challenges when starting such an endeavor, the characteristics of PPPs, and approaches to assessing the success of the concept. Finally, four case studies are presented, of PPPs differing in size, geographical spread, and research focu…	[info]: The research was intended to provide an understanding on the role of PPP's in facilitating precompetitive multi-stakeholder collaborative research,	[info]: No technology/simulation was developed or used in this partnership		[info]: multi-stakeholder collaborative research model/ multi-stakeholder PPP model -> using a logical framework as a PPP performance measurement system with key stages and performance indicators. Establishing a framework, a clear definition of the key stages, and a set of performance indicators provides a good starting point for implementation of a meaningful PPP performance measurement system.
6	Greece (2019)	A Framework for Practice-Based Teaching in Public Health		Samyah Siraj				Samyah Siraj														Samyah Siraj						Samyah Siraj	Samyah Siraj	Samyah Siraj							Samyah Siraj	Samyah Siraj			Samyah Siraj			Samyah Siraj	Samyah Siraj	Samyah Siraj		Samyah Siraj
																																									[info]: Public Health Agencies			[info]: This article defines PBT for public health and presents a novel 5-step framework, PBT STEPS, to guide faculty in development of a practice-based curriculum for public health education, including (1) securing partnerships, (2) training and technology, (3) engagement and implementation, (4) presenting deliverables, and (5) sizing up the results. The purpose of this article is to outline a f…	[info]: The research intended to develop a practice-based teaching (PBT)framework to design, implement, and evaluate the PBT pedagogical approach. The framework is meant to help prepare master of public health graduates for successful application of public health competencies in their careers.	[info]: learning management systems (LMS) software applications were important to establish, which support the different stakeholder needs and communication approaches. The LMS was not a primary focus of the research or partnership.		[info]: PBT STEPS framework: securing partnerships (S), technology and training (T), engagement and implementation (E), presenting deliverables (P), and sizing up results (S). The framework is meant to help the faculty design and teach a PBT course, it provides a roadmap for public health agencies to engage in successful collaborations, and is adaptable to the time allocated for development of a …
7	Kerry (2022)	Partnering to Build Human Resources for Health Capacity in Africa: A Descriptive Review of the Global Health Service Partnership’s Innovative Model for Health Professional Education and Training From 2013-2018		Samyah Siraj		Samyah Siraj	Samyah Siraj																		Samyah Siraj			Samyah Siraj	Samyah Siraj	Samyah Siraj	Samyah Siraj			Samyah Siraj		Samyah Siraj		Samyah Siraj	Samyah Siraj	Samyah Siraj	Samyah Siraj			Samyah Siraj	Samyah Siraj	Samyah Siraj		Samyah Siraj
						[info]: 5 African countries: Malawi, Tanzania, Uganda, Eswatini and Liberia																			[info]: A Descriptive Review																[info]: midwives			[info]: We describe a novel HRH initiative, the Global Health Service Partnership (GHSP), involving collaboration between the US government (President’s Emergency Plan for AIDS Relief [PEPFAR], Peace Corps), 5 African countries, and a US-based non-profit, Seed Global Health. GHSP was formed to enlist US health professionals to assist in strengthening teaching and training capacity and focused on …	[info]: GHSP’s goal was to help strengthen existing professional health education systems and care delivery by collaborating with partner countries to meet their immediate and long-term professional HRH needs. The model centered on sending US medical, nursing and/or midwifery health professionals to serve as teaching faculty in training institutions in resource-limited countries. This paper is th…	[info]: GHSP helped establish simulation labs in a number of the sites [was not a primary component of the partnership]. Educators participated in the set-up of or teaching in skills labs and clinical simulations.		[info]: global health service partnership (GHSP) model: GHSP’s goal was to help strengthen existing professional health education systems and care delivery by collaborating with partner countries to meet their immediate and long-term professional HRH needs.
8	Liu (2022)	A Case Study of Community—Academic Partnership in Improving the Quality of Life for Asthmatic Urban Minority Children in Low-Income Households		Samyah Siraj			Samyah Siraj														Samyah Siraj							Samyah Siraj	Samyah Siraj								Samyah Siraj				Samyah Siraj			Samyah Siraj	Samyah Siraj	Samyah Siraj			Samyah Siraj
																																									[info]: community stakeholders			[info]: The current article describes a case study of the Child Asthma Study Partnership and its contributions to improving the quality of life for asthmatic African American children living in urban low-income households. This case study highlights the process of building a partnership between the team of interdisciplinary researchers and a community-based non-proﬁt health organization. The goal…	[info]: The research is intended to describe a successful community-academic partnership (CAP), the process of collaboration and lessons learned from the partnership, which used a CBPR approach.	[info]: No technology/simulation was developed or used in this partnership			[info]: Analysis was guided by the six main factors that facilitate success in collaborative relationships: (1) environment (e.g., history of collaboration), (2) membership (e.g., mutual respect), (3) process and structure (e.g., ﬂexibility and clear roles), (4) communication (e.g., open and frequent communication), (5) purpose (e.g., concrete, attainable goals and shared vision), and (6) resourc…
9	Magwood (2012)	Institutionalization of community partnerships: the challenge for academic health centers		Samyah Siraj											Samyah Siraj									Samyah Siraj				Samyah Siraj	Samyah Siraj		Samyah Siraj			Samyah Siraj			Samyah Siraj				Samyah Siraj			Samyah Siraj	Samyah Siraj	Samyah Siraj		Samyah Siraj
																																									[info]: community partners, health services research methodologist, biostatistician.			[info]: This Report from the Field describes the evolution of a Center for Community Health Partnerships (CCHP) at the Medical University of South Carolina (MUSC). The report traces developments and evolving structures and processes in this Center’s journey to institutionalize commitment to community-academic partnerships aimed at ultimately improving the health of our citizens an reducing dispar…	[info]: The goal of the CCHP model is to activate a community of informed learners committed to the transformation and improvement of health outcomes for disparate communities. The processes targeted to achieve these goals include: 1) strengthening the capacity for existing and potential academic-community partnerships by developing systems-level communication exchange and dissemination mechanism…	[info]: No technology/simulation was developed or used in this partnership		[info]: The Center for Community Health Partnership (CCHP) Model: integrates and adapts the Chronic Care Model within a social ecological perspective. This perspective reflects the understanding that activity must function within and between many systems levels.
10	Miller (2012)	Partnering to translate evidence-based programs to community settings: bridging the gap between research and practice		Samyah Siraj											Samyah Siraj											Samyah Siraj		Samyah Siraj	Samyah Siraj								Samyah Siraj				Samyah Siraj			Samyah Siraj	Samyah Siraj	Samyah Siraj			Samyah Siraj
																																									[info]: community partners			[info]: We present our experience as an example of using a university-community partnership approach to aid in translating an evidence-based program (EBP) into a small community setting as a resource for researchers and community partners wishing to implement evidence-based programming in community settings. We describe experiences and lessons learned to illustrate how our university-community pa…	[info]: The research intends to inform research-to-practice links for researchers looking to translate evidence-based programs (EBPs) to community settings, and community-based organizations (CBOs) considering implementing an EBP.	[info]: No technology/simulation was developed or used in this partnership			[info]: Partnership and Translation Activities in Preparing a Community-Based Organization (CBO) to Implement an Evidence-Based Program (EBP): 1. Client Needs Assessment 2. Program Adoption and Adaptation 3. Capacity Building and Sustainability 4. EBP Implementation and Family Engagement 5. Program Evaluation 6. Partnership Development
11	Olson (2011)	Factors contributing to successful interorganizational collaboration: The case of CS2day		Samyah Siraj												Samyah Siraj										Samyah Siraj	Samyah Siraj	Samyah Siraj	Samyah Siraj	Samyah Siraj				Samyah Siraj								Samyah Siraj		Samyah Siraj	Samyah Siraj	Samyah Siraj			Samyah Siraj
																																												[info]: The purpose of this article is to address the [lack of collaborations for continuing medical education for health professionals] by describing a successful interorganizational CME collaboration—Cease Smoking Today(CS2day)—and summarizing what was learned from the experience, extending our knowledge by exploring and illustrating points of connection between our experience and the existing …	[info]: The research was intended to describe a successful collaboration for CME	[info]: No technology/simulation was developed or used in this partnership
12	Payne (2014)	Sustainability Through Technology Licensing and Commercialization: Lessons Learned from the TRIAD Project		Samyah Siraj									Samyah Siraj								Samyah Siraj						Samyah Siraj	Samyah Siraj	Samyah Siraj	Samyah Siraj							Samyah Siraj					Samyah Siraj	Samyah Siraj	Samyah Siraj	Samyah Siraj	Samyah Siraj			Samyah Siraj
																																											[info]: academic partnership with a private entity led to a university spin-off company. The company would 1) productize and market the technology for a variety of healthcare use cases; 2) use private sector monies to continue developing the technology; 3) provide access of the technology to members of the academic and non-profit research communities actively involved in scientific collaborations…	[info]: This article will review a number of generalizable lessons learned from an effort undertaken at The Ohio State University to commercialize a prototypical research-oriented data management and sharing infrastructure, known as the Translational Research Informatics and Data Management (TRIAD) Grid. It is important to note that the specific emphasis of these lessons learned is on the early s…	[info]: The research was intended to share the lessons learned using the TRIAD project example on how academic institutions and NPOs can license and commercialize technologies to achieve technology sustainability outside of traditional grants and contracts (a competitive field - acquiring funding for research and implementation)	[info]: The technology that was developed and studied in this article was the Translational Research Informatics and Data Management (TRIAD) Grid- a research-oriented data management and sharing infrastructure			[info]: No specific partnership model or framework is described. The workflow on pg.8 shows important stages, relationships, and contributing resources and expertise used in the TRIAD project to provide a frame of reference: 1. Proof-of-Concept: Research and Development 2. Establishing "traction": "Hardening" and deployment of partners 3. "the Pitch": Engagement of business development and fundin…
13	Taro (2016)	The global surgery partnership: An innovative partnership for education, research, and service		Samyah Siraj							Samyah Siraj														Samyah Siraj			Samyah Siraj	Samyah Siraj	Samyah Siraj				Samyah Siraj	Samyah Siraj		Samyah Siraj		Samyah Siraj					Samyah Siraj	Samyah Siraj	Samyah Siraj		Samyah Siraj
																									[info]: Innovation Report																			[info]: In this report, we present our innovative model for a multi-institutional partnership focused on global health surgery and discuss key outcomes from our partnership’s early years. In 2011, the Global Surgery Partnership (GSP) was founded by an established children’s hospital (Children’s Hospital Los Angeles), an academic medical center (University of Southern California), and a nonprofit …	[info]: The research intended to share a process for global health partnerships and provides a basic model for interdisciplinary and international partnerships between academia and medical institutions	[info]: No technology/simulation was developed or used in this partnership		[info]: Global Surgery Partnership (GSP): The GSP leveraged the strengths of the three partners to establish a network by which leadership and resources can be pooled around education, research, and service activities in global plastic surgery. The pooling of these assets broadens the scale and impact of the GSP’s activities beyond what each institution could accomplish individually.
14	Yan (2018)	Cross-Sector Social Partnerships for Social Change: The Roles of Non-Governmental Organizations	Samyah Siraj						Samyah Siraj												Samyah Siraj							Samyah Siraj	Samyah Siraj		Samyah Siraj						Samyah Siraj				Samyah Siraj		Samyah Siraj	Samyah Siraj	Samyah Siraj	Samyah Siraj		Samyah Siraj
																																											[info]: NGOs benefit from a CSSP by gaining access to partner resources. NGOs produce knowledge through research and disseminate innovative knowledge as a public good. Table 1. A Summary of the Literature on non-governmental organizations (NGOs)’ Different Rolesin CSSP. Table 3. NGO Roles from Interviews.	[info]: We use the Poverty and Employment Precarity in Southern Ontario (PEPSO) research partnership as a study case and explore NGO partners’ different roles in a large cross-sector social partnership (CSSP). In this study, we aim to advance the CSSP scholarship by exploring the question: “what are the roles of NGOs in a cross-sector partnership setting?” This study explores NGOs’ roles in a CSS…	[info]: The research intended to understand the role of NGOs in cross-sector social partnerships, specifically using the PEPSO Research Partnership as a case study.	[info]: No technology/simulation was developed or used in this partnership		[info]: cross-sector social partnerships (CSSP) was the underpinning process of the partnership. No model was shared or described. the most essential role in a research CSSP for an NGO is an “Analyst”. In this role, NGOs are deeply involved in the main theme of the CSSP, making massive contributions to shaping and designing the project, overseeing its implementation, contributing at all stages of…
15	Youn (2019)	Practical solutions for sustaining long-term academic-community partnerships		Samyah Siraj				Samyah Siraj																		Samyah Siraj		Samyah Siraj	Samyah Siraj								Samyah Siraj				Samyah Siraj		Samyah Siraj	Samyah Siraj	Samyah Siraj	Samyah Siraj		Samyah Siraj
																																									[info]: mental health providers		[info]: - train-the-trainer model for staff burnout within the partnership	[info]: The current article describes evidence-supported implementation strategies that were deployed to address various barriers to the implementation and long-term sustainability of an innovative cognitive-behavioral theory (CBT) life skills program identified during a feasibility trial. Through the committed work of an established partnership between a community-based nonprofit organization an…	[info]: The research was intended to inform on the implementation strategies of a CBT program using a CBPR partnership framework between an academic institution and an NGO	[info]: No technology/simulation was developed or used in this partnership		[info]: Community-based participatory research (CBPR)/ community-based implementation framework: emphasizes the equitable partnership between community members, organizational representatives, and researchers in all aspects of the research process, highlighting their respective strengths and sharing responsibilities Core principles: The recognition of the community as its own entity, building upo…
[truncated: 4 more columns]

## Sheet: Charted Data
Author (Year)	What were the study aims, objective/purpose?	What was the research intended to achieve?	Technology Developed	Partnership/ collaboration model used	What partnership strategies were described?	What key findings were described related to our research question?
Ashraf et al. 21 (2015)	the MSD aimed to enable consensus on key factors having an impact on the national eHealth vision and to develop options for addressing implementation challenges [of ICTs]. the MSD will (1) identify broad health system domains where ICTs can contribute; (2) identify barriers and challenges to digital collaboration across stakeholders, including the government, research organizations and non-govern…	The research was intended to increase stakeholder engagement in policymaking and implementation (scale up) of a national ICT or electronic or mobile health (eHealth or mHealth) strategy	information and communication technologies (ICTs), eHealth or mHealth	Not described/Unclear	(1) engaging stakeholders to prepare them for the [partnership] and share their perspectives with the [potential partners] prior to [establishing a partnership] (2) ensure that participants represent key domains relevant in the context of the topic and are knowledgeable about implementation of the [innovation] (3) neutral facilitation that allows emergence of shared action plans and promotes owne…	No simulation-focused partnership model was identified. Limited trategies described in this article can be applied to a simulation-specific partnership
Busse et al. 22 (2013)	This article describes the development of a twinning partnership between Addis Ababa University (AAU), the University of Wisconsin-Madison (UW), and the nonproﬁt organization People to People (P2P), to strengthen emergency care at Tikur Anbessa Specialized Hospital (TASH), increase the number of trained emergency medical professionals, and develop emergency medicine (EM) as a specialty at TASH in…	The research was intended to describe the stages of a twinning partnership in the context of a collaboration between an American university and an Ethiopian-based university/hospital and NPO to strengthen emergency medicine in Ethiopia. The research was also intended to understand if the program (twinning partnership) was effective in training emergency medical professionals in Ethiopia	No technology/simulation was developed or used in this partnership	The partnership applied the six-phase twinning partnership model. A twinning partnership happens when two or more academic institutions or community organizations share collective knowledge and resources to address issues and concerns. They are based on peer-to-peer relationships among healthcare (or another discipline) professionals to design technologically and economically appropriate solution…	Phase 1: Initiate a Partnership - articulate a shared goal and understanding of responsibilities among the different [partners]; Assign clear leadership roles; enhanced effectiveness of partnership if built upon existing relationships to ensure that trust is maintained. Phase 2: Develop a Shared Work Plan - conduct a systematic needs assessment to guide partnership activities, objectives, and out…	The twinning partnership model is useful to conducting a partnership between academic institutions/NPOs. The model does not include a simulation component as the central focus of the partnership but can be adapted to fit the context of the study.
Cancedda et al. 23 (2014)	The study aim was "to strengthen health service delivery and achieve health equity for poor and underserved populations." "In this article, we describe the formal educational and in-service training programs supported by a partnership launched in 2005 by the Rwandan MOH along with the U.S. NGO Partners In Health (PIH), Harvard Medical School (HMS), and Brigham and Women’s Hospital (BWH)"	The research was intended to strengthen formal educational and in-service training programs for local health professional in Rwanda.	No technology/simulation was developed or used in this partnership	Figure 2. health service delivery framework of the partnership. The guiding framework of the partnership is to leverage all the training and research collaborations launched among the partners since 2005 to strengthen health service delivery and, in turn, to promote health equity.	1. Close relationship and clear division of roles among partners (i.e. leadership and governance, financial, technical, implementation support, mediation between partners) 2. A strong health service delivery framework and a clear equity agenda - leveraging internal partners 3. Enduring, sustainable training infrastructure - building local capacity in leadership and governance; having the rural/lo…	The partnership uses a health service delivery framework and includes relevant organizations, however, it does not fit the objectives of the study. Strategies identified in the article can be applied to a simulation-focused partnership.
De Civita & Dasgupta 24 (2007)	to describe and underscore the utility of DIT in identifying and targeting possible challenges to the successful adoption and sustainability of an innovative diabetes management strategy	The article intended to re-examine the implementation experiences previously reported by the developers of an actual diabetes management pilot program in Montreal, focusing on identifying potentially important process factors that could effectively increase adoption and sustainability.	A diabetes software/computer system was used; No simulation was developed or used in this partnership	Diffusion of innovations theory (DIT) as a conceptual framework for diabetes translation research. DIT provides an understanding of the complexities inherent in the process of adopting novel technologies, ideas and practices. This theory suggests that the adoption of an innovation involves interaction between (1) the individuals adopting the innovation and (2) the innovation itself. An awareness …	- first conducting a needs assessment	The knowledge transfer plan developed using DIT is beneficial to incorporate into a simulation-focused partnership model.
					build partnership upon an existing/partner] structure - apply quality improvement strategies - opinion leaders play a role in terms of exerting a powerful inﬂuence on the success of the [partnership]; their active support and involvement in the adoption process may be an important factor - The expert opinion leader is someone capable of explaining the evidence for the innovation and would be impo…
De Vrueh & Crommelin 25 (2017)	This review discusses reasons for initiating a PPP [Public-Private Partnerships], focusing on precompetitive research. It looks at typical expectations and challenges when starting such an endeavor, the characteristics of PPPs, and approaches to assessing the success of the concept. Finally, four case studies are presented, of PPPs differing in size, geographical spread, and research focus. First…	The research was intended to provide an understanding on the role of PPP's in facilitating precompetitive multi-stakeholder collaborative research	No technology/simulation was developed or used in this partnership	multi-stakeholder collaborative research model/ multi-stakeholder PPP model -> using a logical framework as a PPP performance measurement system with key stages and performance indicators. Establishing a framework, a clear definition of the key stages, and a set of performance indicators provides a good starting point for implementation of a meaningful PPP performance measurement system.	successful integration of resources and expertise from multiple stakeholders is built on a clear understanding and alignment of their missions and needs - awareness if the intrinsic motivation of the various stakeholders - establishing a performance measurement system using a logical framework method, which involves defining objectives and securing the necessary inputs through to producing a conc…	Although the partnership proposed in this article focuses on PPP in the pharmaceutical industry and does not incorporate a simulation component, following a similar process of developing a PPP performance measurement system, a simulation-focused partnership model can follow a logical framework, which incorporates a clear definition of the key stages, and a set of performance indicators for implem…
Greece et al. 26 (2019)	This article defines PBT for public health and presents a novel 5-step framework, PBT STEPS, to guide faculty in development of a practice-based curriculum for public health education, including (1) securing partnerships, (2) training and technology, (3) engagement and implementation, (4) presenting deliverables, and (5) sizing up the results. The purpose of this article is to outline a framework…	The research intended to develop a practice-based teaching (PBT)framework to design, implement, and evaluate the PBT pedagogical approach. The framework is meant to help prepare master of public health graduates for successful application of public health competencies in their careers.	Learning management systems (LMS) software applications (not a primary component of the partnership)	PBT STEPS framework: securing partnerships (S), technology and training (T), engagement and implementation (E), presenting deliverables (P), and sizing up results (S). The framework is meant to help the faculty design and teach a PBT course, it provides a roadmap for public health agencies to engage in successful collaborations, and is adaptable to the time allocated for development of a course a…	Step 1 - (S) securing partnerships: identifying and securing a collaborating agency, refining the scope of work that aligns with the project objectives and is of importance to the agency, defining project deliverables that benefit all stakeholders (a needs assessment, intervention plan that includes a budget, timeline and logic model), and setting expectations of time engagement, communication, a…	The PBT STEPS framework does not align with the context of the intended research. Relevant strategies from the different stages in the framework can be adapted to fit within a simulation-focused partnership.
Kerry et al. 27 (2022)	We describe a novel HRH initiative, the Global Health Service Partnership (GHSP), involving collaboration between the US government (President’s Emergency Plan for AIDS Relief [PEPFAR], Peace Corps), 5 African countries, and a US-based non-profit, Seed Global Health. GHSP was formed to enlist US health professionals to assist in strengthening teaching and training capacity and focused on pre-and …	GHSP’s goal was to help strengthen existing professional health education systems and care delivery by collaborating with partner countries to meet their immediate and long-term professional HRH needs. The model centered on sending US medical, nursing and/or midwifery health professionals to serve as teaching faculty in training institutions in resource-limited countries. This paper is the first …	The establishment of simulation labs (not a primary component of the partnership)	global health service partnership (GHSP) model: GHSP’s goal was to help strengthen existing professional health education systems and care delivery by collaborating with partner countries to meet their immediate and long-term professional HRH needs.	Funding: federal funding was provided, funding from partnered institutions through independently raised funds, and a grant program specific to the partnership. Evaluation: Both quantitative and qualitative data were collected to build an understanding of the program’s outputs and outcomes. Quantitative measures of productivity (activities, deliverables) can be collected using validated, quantitat…	The partnership described in this article does not fit the context of the intended research. Limited strategies were identified that can apply to a simulation-focused partnership.
Liu et al. 28 (2022)	The current article describes a case study of the Child Asthma Study Partnership and its contributions to improving the quality of life for asthmatic African American children living in urban low-income households. This case study highlights the process of building a partnership between the team of interdisciplinary researchers and a community-based non-proﬁt health organization. The goal of the …	The research is intended to describe a successful community-academic partnership (CAP), the process of collaboration and lessons learned from the partnership, which used a CBPR approach.	No technology/simulation was developed or used in this partnership	Not described/Unclear; Analysis was guided by the six main factors that facilitate success in collaborative relationships: (1) environment (e.g., history of collaboration), (2) membership (e.g., mutual respect), (3) process and structure (e.g., ﬂexibility and clear roles), (4) communication (e.g., open and frequent communication), (5) purpose (e.g., concrete, attainable goals and shared vision), …	Table 1. Challenges and lessons learned from our experience of CAP. - liaison can connect researchers and community organizations - important to maintain rapport with stakeholders - ensure a ﬁrm understanding of project goals and mutual understanding of each other - consistent communication via face-to-face meetings, emails, phone calls, etc., help to develop a history of collaboration to establi…	Strategies described in this article are general strategies that can be applied to facilitate a community-academic partnership. No specific model was used that fits the context of the intended research.
Magwood et al. 29 (2012)	This Report from the Field describes the evolution of a Center for Community Health Partnerships (CCHP) at the Medical University of South Carolina (MUSC). The report traces developments and evolving structures and processes in this Center’s journey to institutionalize commitment to community-academic partnerships aimed at ultimately improving the health of our citizens an reducing disparities. T…	The goal of the CCHP model is to activate a community of informed learners committed to the transformation and improvement of health outcomes for disparate communities. The processes targeted to achieve these goals include: 1) strengthening the capacity for existing and potential academic-community partnerships by developing systems-level communication exchange and dissemination mechanisms, ident…	No technology/simulation was developed or used in this partnership	The Center for Community Health Partnership (CCHP) Model: integrates and adapts the Chronic Care Model within a social ecological perspective. This perspective reflects the understanding that activity must function within and between many systems levels.	developing an MOU for the partnership	The partnership model described in this article cannot be applied or adapted for the intended research
Miller et al. 30 (2012)	We present our experience as an example of using a university-community partnership approach to aid in translating an evidence-based program (EBP) into a small community setting as a resource for researchers and community partners wishing to implement evidence-based programming in community settings. We describe experiences and lessons learned to illustrate how our university-community partnershi…	The research intends to inform research-to-practice links for researchers looking to translate evidence-based programs (EBPs) to community settings, and community-based organizations (CBOs) considering implementing an EBP	No technology/simulation was developed or used in this partnership	Not described/Unclear; Partnership and Translation Activities in Preparing a Community-Based Organization (CBO) to Implement an Evidence-Based Program (EBP): 1. Client Needs Assessment 2. Program Adoption and Adaptation 3. Capacity Building and Sustainability 4. EBP Implementation and Family Engagement 5. Program Evaluation 6. Partnership Development	Successful partnerships require deep understanding and respect of each partner's goals and skills, resource-sharing, and commitment to the project; expectation setting. - assess client needs - outcome surveys for evaluation - important components: building trust, participation, role definition, and support. - meet frequently to discuss project goals and clarify the role of each partner organizati…	The partnership model described in this article cannot be applied to the intended research. general partnership strategies described can be incorporated into a simulation-focused partnership model.
Olson et al. 31 (2011)	The purpose of this article is to address the [lack of collaborations for continuing medical education for health professionals] by describing a successful interorganizational CME collaboration—Cease Smoking Today(CS2day)—and summarizing what was learned from the experience, extending our knowledge by exploring and illustrating points of connection between our experience and the existing literatu…	The research was intended to describe a successful collaboration for CME	No technology/simulation was developed or used in this partnership	Not described/Unclear	TABLE 2. CS2day Collaboration Survey Items based on the Wilder Collaboration Factors Inventory: the Wilder instrument was the product of an extensive review and synthesis of the literature on factors inﬂuencing the success of collaborations between not-for-proﬁt organizations, government, and businesses. - history of formal and informal relationships can greatly facilitate communication and coord…	No simulation-focused partnership model was identified. Strategies described in this article can be applied to a simulation-specific partnership
Payne 32 (2014)	This article will review a number of generalizable lessons learned from an effort undertaken at The Ohio State University to commercialize a prototypical research-oriented data management and sharing infrastructure, known as the Translational Research Informatics and Data Management (TRIAD) Grid. It is important to note that the specific emphasis of these lessons learned is on the early stages of…	The research was intended to share the lessons learned using the TRIAD project example on how academic institutions and NPOs can license and commercialize technologies to achieve technology sustainability outside of traditional grants and contracts (a competitive field - acquiring funding for research and implementation)	The technology that was developed and studied in this article was the Translational Research Informatics and Data Management (TRIAD) Grid- a research-oriented data management and sharing infrastructure	Not described/Unclear; No specific partnership model or framework is described. The workflow on pg.8 shows important stages, relationships, and contributing resources and expertise used in the TRIAD project to provide a frame of reference: 1. Proof-of-Concept: Research and Development 2. Establishing "traction": "Hardening" and deployment of partners 3. "the Pitch": Engagement of business develop…	if commercialization is a goal for sustainability, it is never too soon to think about the stories you need to deliver to entrepreneurs, funders and potential customers - helps build a reasonable evidence base. - initial evaluation questions when looking to license and commercialize a technology: 1. Who are the “customers” using the technology? 2. What are their experiences with the technology? 3…	The article describes the process of an academic institution/NPO licensing and commercializing a technology. This information can be beneficial if the qualitative study data points in the direction of creating a university spin-off/ commercializing the simulator. The article describes the process of moving technology from research to the market in a climate where there is difficulty acquiring fun…
Taro et al. 33 (2016)	In this report, we present our innovative model for a multi-institutional partnership focused on global health surgery and discuss key outcomes from our partnership’s early years. In 2011, the Global Surgery Partnership (GSP) was founded by an established children’s hospital (Children’s Hospital Los Angeles), an academic medical center (University of Southern California), and a nonprofit organiza…	The research intended to share a process for global health partnerships and provides a basic model for interdisciplinary and international partnerships between academia and medical institutions	No technology/simulation was developed or used in this partnership	Global Surgery Partnership (GSP): The GSP leveraged the strengths of the three partners to establish a network by which leadership and resources can be pooled around education, research, and service activities in global plastic surgery. The pooling of these assets broadens the scale and impact of the GSP’s activities beyond what each institution could accomplish individually.	An evaluation process is essential in assessing institutional roles and identifying areas of success and improvement. - Institutions should enter multi-institutional collaborations based on common goals, shared visions, and equal contributions from all partners - Compromise on core issues is a continuing process that involves constant communication and efforts to redefine both short- and long-ter…	The GSP was not described in depth and limited strategies were identified that can be applied to a simulation-specific partnership.
Yan et al. 34 (2018)	We use the Poverty and Employment Precarity in Southern Ontario (PEPSO) research partnership as a study case and explore NGO partners’ different roles in a large cross-sector social partnership (CSSP). In this study, we aim to advance the CSSP scholarship by exploring the question: “what are the roles of NGOs in a cross-sector partnership setting?” This study explores NGOs’ roles in a CSSP using …	The research intended to understand the role of NGOs in cross-sector social partnerships, specifically using the PEPSO Research Partnership as a case study.	No technology/simulation was developed or used in this partnership	cross-sector social partnerships (CSSP) was the underpinning process of the partnership. No model was shared or described. the most essential role in a research CSSP for an NGO is an “Analyst”. In this role, NGOs are deeply involved in the main theme of the CSSP, making massive contributions to shaping and designing the project, overseeing its implementation, contributing at all stages of the res…	All partners jointly deﬁned one or more academic disciplines to target on one or more research themes. NGOs may take on various roles and there roles may be perceived differently by each partner (Table 3. NGO Roles from Interviews.) The “consultant” role is common for NGOs in partnerships as they provide knowledge, expertise, and funding that contributes substantially to the research partnership.…	No partnership model was described and limited strategies were identified that can be used to form a simulation-specific partnership.
Youn et al. 35 (2019)	The current article describes evidence-supported implementation strategies that were deployed to address various barriers to the implementation and long-term sustainability of an innovative cognitive-behavioral theory (CBT) life skills program identified during a feasibility trial. Through the committed work of an established partnership between a community-based nonprofit organization and resear…	The research was intended to inform on the implementation strategies of a CBT program using a CBPR partnership framework between an academic institution and an NGO	No technology/simulation was developed or used in this partnership	Community-based participatory research (CBPR)/ community-based implementation framework: emphasizes the equitable partnership between community members, organizational representatives, and researchers in all aspects of the research process, highlighting their respective strengths and sharing responsibilities Core principles: The recognition of the community as its own entity, building upon existi…	needs assessment - standardized procedural instructions and streamlined procedures for data collection -> clear guidelines on the process of data collection available to everyone at all times - use of an electronic data-capturing system to facilitate data collection - the burden of “optimal data collection” should not rest within the community partner but be a continuous conversation within the p…	Principles from the CBPR framework can be applied to a simulation-specific partnership
